# Supplementary material for: 5-Methyl-3,3-bis­(morpholin-4-yl)-1-[2-(morpholin-4-yl)eth­yl]-2,3-dihydro-1H-indol-2-one
Source: Acta Crystallogr Sect E Struct Rep Online. 2012 Feb 24;68(Pt 3):o821. doi: 10.1107/S1600536812007155 (PMC3297882; doi:10.1107/S1600536812007155)
Supplement: Supplementary file 1 [file e-68-0o821-sup1.cif]

##############################################################################
#                                                                            #
# This CIF contains the data in a paper accepted for publication in          #
# Acta Crystallographica Section E. It conforms to the requirements of       #
# Notes for Authors for Acta Crystallographica Section E, and has been       #
# peer reviewed under the auspices of the IUCr Commission on Journals.       #
#                                                                            #
# Full details of the Crystallographic Information File format               #
# are given in the paper "The Crystallographic Information File (CIF):       #
# a New Standard Archive File for Crystallography" by S. R. Hall, F. H.      #
# Allen and I. D. Brown [Acta Cryst. (1991), A47, 655-685].                  #
#                                                                            #
# The current version of the core CIF dictionary is obtainable from          #
# ftp://ftp.iucr.org/pub/cif_core.dic.                                       #
#                                                                            #
# Software is freely available for graphical display of the structure(s)     #
# in this CIF. For information consult the CIF software page                 #
# http://www.iucr.org/resources/cif/software.                                #
#                                                                            #
# This file may be used for bona fide research purposes within the           #
# scientific community so long as proper attribution is given to the journal # 
# article from which it was obtained.                                        #
#                                                                            #
##############################################################################
data_I
_audit_creation_method     SHELXL97
_chemical_name_systematic
;
5-Methyl-3,3-bis(morpholin-4-yl)-1-[2-(morpholin-4-yl)ethyl]-
2,3-dihydro-1<i>H</i>-indol-2-one
;
_chemical_name_common     ?
_chemical_formula_moiety     'C23 H34 N4 O4'
_chemical_formula_sum     'C23 H34 N4 O4'
_chemical_formula_iupac     'C23 H34 N4 O4'
_chemical_formula_weight     430.54
_chemical_melting_point     ?
_chemical_melting_point_gt     ?
_chemical_melting_point_lt     ?
_symmetry_cell_setting     monoclinic
_symmetry_space_group_name_H-M     'P 21/c'
_symmetry_space_group_name_Hall     '-P 2ybc'
loop_
    _symmetry_equiv_pos_as_xyz
    'x, y, z'
    '-x, y+1/2, -z+1/2'
    '-x, -y, -z'
    'x, -y-1/2, z-1/2'
_cell_length_a     10.1772(10)
_cell_length_b     14.2576(14)
_cell_length_c     15.8950(16)
_cell_angle_alpha     90.00
_cell_angle_beta     97.332(2)
_cell_angle_gamma     90.00
_cell_volume     2287.5(4)
_cell_formula_units_Z     4
_cell_measurement_reflns_used     ?
_cell_measurement_theta_min     ?
_cell_measurement_theta_max     ?
_cell_measurement_temperature     296(2)
_exptl_crystal_description     block
_exptl_crystal_colour     colourless
_exptl_crystal_size_max     0.40
_exptl_crystal_size_mid     0.30
_exptl_crystal_size_min     0.20
_exptl_crystal_density_diffrn     1.250
_exptl_crystal_density_meas     ?
_exptl_crystal_density_method     'not measured'
_exptl_crystal_F_000     928
_exptl_absorpt_coefficient_mu     0.086
_exptl_absorpt_correction_type     multi-scan
_exptl_absorpt_process_details     '(SADABS; Bruker, 2007)'
_exptl_absorpt_correction_T_min     0.660
_exptl_absorpt_correction_T_max     0.746
_exptl_special_details     ?
_diffrn_ambient_temperature     296(2)
_diffrn_radiation_type     MoK\a
_diffrn_radiation_wavelength     0.71073
_diffrn_radiation_source     'fine-focus sealed tube'
_diffrn_radiation_monochromator     graphite
_diffrn_measurement_device_type     'Bruker APEXII CCD'
_diffrn_measurement_method     \w
_diffrn_detector_area_resol_mean     ?
_diffrn_reflns_number     12380
_diffrn_reflns_av_R_equivalents     0.0404
_diffrn_reflns_av_sigmaI/netI     0.0636
_diffrn_reflns_theta_min     1.93
_diffrn_reflns_theta_max     27.99
_diffrn_reflns_theta_full     27.99
_diffrn_measured_fraction_theta_max     0.972
_diffrn_measured_fraction_theta_full     0.972
_diffrn_reflns_limit_h_min     -13
_diffrn_reflns_limit_h_max     10
_diffrn_reflns_limit_k_min     -18
_diffrn_reflns_limit_k_max     14
_diffrn_reflns_limit_l_min     -20
_diffrn_reflns_limit_l_max     20
_diffrn_standards_number     0
_diffrn_standards_interval_count     ?
_diffrn_standards_interval_time     ?
_diffrn_standards_decay_%     ?
_refine_special_details
;
Refinement of <i>F</i>^2^ against ALL reflections. The weighted <i>R</i>-factor
<i>wR</i> and goodness of fit <i>S</i> are based on <i>F</i>^2^, conventional
<i>R</i>-factors <i>R</i> are based on <i>F</i>, with <i>F</i> set to zero for
negative <i>F</i>^2^. The threshold expression of <i>F</i>^2^ >
\s(<i>F</i>^2^) is used only for calculating <i>R</i>-factors(gt) <i>etc</i>.
and is not relevant to the choice of reflections for refinement.
<i>R</i>-factors based on <i>F</i>^2^ are statistically about twice as large
as those based on <i>F</i>, and <i>R</i>-factors based on ALL data will be
even larger.
;
_reflns_number_total     5355
_reflns_number_gt     2599
_reflns_threshold_expression     I>2\s(I)
_refine_ls_structure_factor_coef     Fsqd
_refine_ls_matrix_type     full
_refine_ls_R_factor_all     0.1309
_refine_ls_R_factor_gt     0.0557
_refine_ls_wR_factor_gt     0.1122
_refine_ls_wR_factor_ref     0.1405
_refine_ls_goodness_of_fit_ref     1.014
_refine_ls_restrained_S_all     1.014
_refine_ls_number_reflns     5355
_refine_ls_number_parameters     280
_refine_ls_number_restraints     0
_refine_ls_hydrogen_treatment     constr
_refine_ls_weighting_scheme     calc
_refine_ls_weighting_details
                  'w = 1/[\s^2^(Fo^2^)+(0.0533P)^2^+0.0135P] P=(Fo^2^+2Fc^2^)/3'
_atom_sites_solution_hydrogens     geom
_atom_sites_solution_primary     direct
_atom_sites_solution_secondary     difmap
_refine_ls_shift/su_max     0.000
_refine_ls_shift/su_mean     0.000
_refine_diff_density_max     0.180
_refine_diff_density_min     -0.162
_refine_ls_extinction_method     none
_refine_ls_extinction_coef     ?
loop_
    _atom_type_symbol
    _atom_type_description
    _atom_type_scat_dispersion_real
    _atom_type_scat_dispersion_imag
    _atom_type_scat_source
    'C' 'C' 0.0033 0.0016
                         'International Tables Vol C Tables 4.2.6.8 and 6.1.1.4'
    'H' 'H' 0.0000 0.0000
                         'International Tables Vol C Tables 4.2.6.8 and 6.1.1.4'
    'N' 'N' 0.0061 0.0033
                         'International Tables Vol C Tables 4.2.6.8 and 6.1.1.4'
    'O' 'O' 0.0106 0.0060
                         'International Tables Vol C Tables 4.2.6.8 and 6.1.1.4'
_computing_data_collection     'APEX2 (Bruker, 2007)'
_computing_cell_refinement     'APEX2 and SAINT (Bruker, 2007)'
_computing_data_reduction     'SAINT (Bruker, 2007)'
_computing_structure_solution     'SHELXS97 (Sheldrick, 2008)'
_computing_structure_refinement     'SHELXL97 (Sheldrick, 2008)'
_computing_molecular_graphics     'SHELXTL (Sheldrick, 2008)'
_computing_publication_material
;
SHELXTL (Sheldrick, 2008) and PLATON (Spek, 2009)
;
loop_
    _atom_site_type_symbol
    _atom_site_label
    _atom_site_fract_x
    _atom_site_fract_y
    _atom_site_fract_z
    _atom_site_U_iso_or_equiv
    _atom_site_adp_type
    _atom_site_calc_flag
    _atom_site_refinement_flags
    _atom_site_occupancy
    _atom_site_symmetry_multiplicity
    _atom_site_disorder_assembly
    _atom_site_disorder_group
    N N1 0.58843(17) 0.24574(12) 0.17404(11) 0.0495(5) Uani d . 1 1 . .
    N N2 0.80352(17) 0.17783(11) 0.08141(13) 0.0561(5) Uani d . 1 1 . .
    N N3 0.36653(15) 0.22400(10) -0.00090(9) 0.0398(4) Uani d . 1 1 . .
    N N4 0.29148(16) 0.34238(10) 0.08565(9) 0.0404(4) Uani d . 1 1 . .
    O O1 0.58871(14) 0.35530(10) 0.06837(9) 0.0577(4) Uani d . 1 1 . .
    O O2 0.90210(18) 0.16969(14) -0.07774(12) 0.0859(6) Uani d . 1 1 . .
    O O3 0.31081(16) 0.09322(10) -0.13528(9) 0.0579(4) Uani d . 1 1 . .
    O O4 0.17921(17) 0.52235(10) 0.10253(10) 0.0706(5) Uani d . 1 1 . .
    C C1 0.3731(2) 0.19469(12) 0.15619(12) 0.0404(5) Uani d . 1 1 . .
    C C2 0.2663(2) 0.14541(13) 0.17824(12) 0.0460(5) Uani d . 1 1 . .
    H H2A 0.1832 0.1533 0.1471 0.055 Uiso calc R 1 1 . .
    C C3 0.2818(2) 0.08355(13) 0.24716(14) 0.0533(6) Uani d . 1 1 . .
    C C4 0.4063(3) 0.07408(15) 0.29203(14) 0.0619(7) Uani d . 1 1 . .
    H H4A 0.4176 0.0328 0.3377 0.074 Uiso calc R 1 1 . .
    C C5 0.5156(3) 0.12359(16) 0.27181(14) 0.0608(6) Uani d . 1 1 . .
    H H5A 0.5987 0.1160 0.3029 0.073 Uiso calc R 1 1 . .
    C C6 0.4963(2) 0.18449(13) 0.20389(13) 0.0460(5) Uani d . 1 1 . .
    C C7 0.1639(3) 0.03148(16) 0.27269(16) 0.0784(8) Uani d . 1 1 . .
    H H7A 0.1921 -0.0078 0.3207 0.118 Uiso calc R 1 1 . .
    H H7B 0.1253 -0.0066 0.2262 0.118 Uiso calc R 1 1 . .
    H H7C 0.0995 0.0757 0.2874 0.118 Uiso calc R 1 1 . .
    C C8 0.5323(2) 0.29554(14) 0.10519(13) 0.0440(5) Uani d . 1 1 . .
    C C9 0.38464(19) 0.26432(12) 0.08495(12) 0.0389(5) Uani d . 1 1 . .
    C C10 0.7280(2) 0.25298(17) 0.20717(15) 0.0660(7) Uani d . 1 1 . .
    H H10A 0.7376 0.2489 0.2686 0.079 Uiso calc R 1 1 . .
    H H10B 0.7611 0.3137 0.1922 0.079 Uiso calc R 1 1 . .
    C C11 0.8101(2) 0.17647(17) 0.17284(16) 0.0702(7) Uani d . 1 1 . .
    H H11A 0.9018 0.1836 0.1975 0.084 Uiso calc R 1 1 . .
    H H11B 0.7795 0.1160 0.1903 0.084 Uiso calc R 1 1 . .
    C C12 0.8768(2) 0.25529(14) 0.05026(17) 0.0640(7) Uani d . 1 1 . .
    H H12A 0.9702 0.2493 0.0712 0.077 Uiso calc R 1 1 . .
    H H12B 0.8452 0.3142 0.0707 0.077 Uiso calc R 1 1 . .
    C C13 0.8582(3) 0.25463(18) -0.04466(18) 0.0795(8) Uani d . 1 1 . .
    H H13A 0.7651 0.2636 -0.0651 0.095 Uiso calc R 1 1 . .
    H H13B 0.9070 0.3065 -0.0651 0.095 Uiso calc R 1 1 . .
    C C14 0.8346(3) 0.09313(19) -0.0469(2) 0.0904(9) Uani d . 1 1 . .
    H H14A 0.8684 0.0352 -0.0678 0.108 Uiso calc R 1 1 . .
    H H14B 0.7411 0.0974 -0.0681 0.108 Uiso calc R 1 1 . .
    C C15 0.8511(3) 0.09099(15) 0.0481(2) 0.0774(8) Uani d . 1 1 . .
    H H15A 0.8019 0.0385 0.0672 0.093 Uiso calc R 1 1 . .
    H H15B 0.9439 0.0824 0.0695 0.093 Uiso calc R 1 1 . .
    C C16 0.2317(2) 0.19163(14) -0.02867(12) 0.0491(5) Uani d . 1 1 . .
    H H16A 0.1688 0.2409 -0.0204 0.059 Uiso calc R 1 1 . .
    H H16B 0.2117 0.1376 0.0045 0.059 Uiso calc R 1 1 . .
    C C17 0.2202(2) 0.16579(16) -0.12093(13) 0.0588(6) Uani d . 1 1 . .
    H H17A 0.1306 0.1451 -0.1400 0.071 Uiso calc R 1 1 . .
    H H17B 0.2379 0.2206 -0.1538 0.071 Uiso calc R 1 1 . .
    C C18 0.4419(2) 0.12244(16) -0.10682(13) 0.0577(6) Uani d . 1 1 . .
    H H18A 0.4637 0.1760 -0.1401 0.069 Uiso calc R 1 1 . .
    H H18B 0.5028 0.0721 -0.1157 0.069 Uiso calc R 1 1 . .
    C C19 0.4594(2) 0.14893(13) -0.01383(13) 0.0511(6) Uani d . 1 1 . .
    H H19A 0.4426 0.0949 0.0203 0.061 Uiso calc R 1 1 . .
    H H19B 0.5495 0.1699 0.0033 0.061 Uiso calc R 1 1 . .
    C C20 0.2886(2) 0.38543(13) 0.16874(12) 0.0491(6) Uani d . 1 1 . .
    H H20A 0.3701 0.4197 0.1852 0.059 Uiso calc R 1 1 . .
    H H20B 0.2805 0.3373 0.2109 0.059 Uiso calc R 1 1 . .
    C C21 0.1725(2) 0.45096(14) 0.16374(15) 0.0614(6) Uani d . 1 1 . .
    H H21A 0.0914 0.4155 0.1494 0.074 Uiso calc R 1 1 . .
    H H21B 0.1695 0.4795 0.2188 0.074 Uiso calc R 1 1 . .
    C C22 0.1873(3) 0.48121(16) 0.02166(15) 0.0686(7) Uani d . 1 1 . .
    H H22A 0.1942 0.5305 -0.0196 0.082 Uiso calc R 1 1 . .
    H H22B 0.1067 0.4463 0.0040 0.082 Uiso calc R 1 1 . .
    C C23 0.3039(2) 0.41675(13) 0.02300(13) 0.0537(6) Uani d . 1 1 . .
    H H23A 0.3060 0.3894 -0.0327 0.064 Uiso calc R 1 1 . .
    H H23B 0.3855 0.4514 0.0383 0.064 Uiso calc R 1 1 . .
loop_
    _atom_site_aniso_label
    _atom_site_aniso_U_11
    _atom_site_aniso_U_22
    _atom_site_aniso_U_33
    _atom_site_aniso_U_12
    _atom_site_aniso_U_13
    _atom_site_aniso_U_23
    N1 0.0419(10) 0.0561(11) 0.0486(11) 0.0033(9) -0.0009(9) 0.0031(9)
    N2 0.0502(12) 0.0428(10) 0.0761(14) 0.0041(9) 0.0118(10) 0.0083(9)
    N3 0.0421(10) 0.0395(9) 0.0387(10) 0.0038(8) 0.0082(8) -0.0013(7)
    N4 0.0493(11) 0.0361(9) 0.0369(9) 0.0081(8) 0.0094(8) 0.0025(7)
    O1 0.0517(10) 0.0513(9) 0.0712(11) -0.0052(7) 0.0115(8) 0.0084(8)
    O2 0.0714(13) 0.0905(13) 0.1004(15) 0.0057(11) 0.0289(11) -0.0122(11)
    O3 0.0659(11) 0.0584(9) 0.0510(9) -0.0035(8) 0.0136(8) -0.0120(7)
    O4 0.0982(14) 0.0441(9) 0.0708(11) 0.0230(9) 0.0155(10) 0.0018(8)
    C1 0.0480(13) 0.0383(11) 0.0353(11) 0.0058(9) 0.0071(10) 0.0006(9)
    C2 0.0505(14) 0.0431(12) 0.0454(13) 0.0036(10) 0.0093(10) 0.0023(10)
    C3 0.0735(17) 0.0400(12) 0.0493(13) 0.0079(11) 0.0189(13) 0.0099(10)
    C4 0.0773(19) 0.0588(14) 0.0523(15) 0.0212(14) 0.0189(14) 0.0196(12)
    C5 0.0644(17) 0.0677(15) 0.0492(14) 0.0214(13) 0.0028(12) 0.0088(12)
    C6 0.0518(14) 0.0449(12) 0.0413(12) 0.0088(10) 0.0061(11) 0.0027(10)
    C7 0.092(2) 0.0689(16) 0.0790(18) -0.0034(15) 0.0303(16) 0.0272(14)
    C8 0.0450(13) 0.0410(12) 0.0468(13) 0.0047(10) 0.0085(11) -0.0034(10)
    C9 0.0424(12) 0.0387(11) 0.0357(11) 0.0042(9) 0.0054(9) 0.0025(9)
    C10 0.0501(15) 0.0861(17) 0.0581(15) 0.0003(13) -0.0069(12) -0.0005(13)
    C11 0.0475(15) 0.0740(16) 0.087(2) 0.0135(13) 0.0007(14) 0.0196(14)
    C12 0.0577(16) 0.0464(13) 0.089(2) 0.0013(11) 0.0130(14) 0.0057(12)
    C13 0.080(2) 0.0721(18) 0.089(2) 0.0104(15) 0.0226(17) 0.0107(15)
    C14 0.081(2) 0.073(2) 0.121(3) 0.0015(16) 0.029(2) -0.0298(18)
    C15 0.0638(17) 0.0423(14) 0.130(3) 0.0052(12) 0.0270(17) 0.0000(15)
    C16 0.0449(13) 0.0583(13) 0.0444(13) -0.0028(11) 0.0062(10) -0.0068(10)
    C17 0.0561(15) 0.0720(15) 0.0475(14) 0.0010(13) 0.0037(12) -0.0057(11)
    C18 0.0589(16) 0.0608(14) 0.0560(15) 0.0041(12) 0.0174(12) -0.0102(11)
    C19 0.0514(14) 0.0501(13) 0.0522(14) 0.0074(11) 0.0076(11) -0.0048(10)
    C20 0.0627(15) 0.0422(11) 0.0428(12) 0.0040(11) 0.0088(11) -0.0023(9)
    C21 0.0774(18) 0.0490(13) 0.0602(15) 0.0120(12) 0.0177(13) -0.0042(11)
    C22 0.089(2) 0.0560(14) 0.0606(16) 0.0260(13) 0.0103(14) 0.0119(12)
    C23 0.0662(16) 0.0461(12) 0.0502(13) 0.0121(11) 0.0127(12) 0.0117(10)
_geom_special_details
;
All e.s.d.'s (except the e.s.d. in the dihedral angle between two l.s. planes)
are estimated using the full covariance matrix. The cell e.s.d.'s are taken
into account individually in the estimation of e.s.d.'s in distances, angles
and torsion angles; correlations between e.s.d.'s in cell parameters are only
used when they are defined by crystal symmetry. An approximate (isotropic)
treatment of cell e.s.d.'s is used for estimating e.s.d.'s involving l.s.
planes.
;
loop_
    _geom_bond_atom_site_label_1
    _geom_bond_atom_site_label_2
    _geom_bond_site_symmetry_2
    _geom_bond_distance
    _geom_bond_publ_flag
    N1 C8 . 1.367(2) ?
    N1 C6 . 1.407(2) ?
    N1 C10 . 1.454(3) ?
    N2 C11 . 1.446(3) ?
    N2 C15 . 1.453(3) ?
    N2 C12 . 1.454(2) ?
    N3 C19 . 1.460(2) ?
    N3 C16 . 1.462(2) ?
    N3 C9 . 1.471(2) ?
    N4 C20 . 1.460(2) ?
    N4 C9 . 1.463(2) ?
    N4 C23 . 1.471(2) ?
    O1 C8 . 1.218(2) ?
    O2 C14 . 1.411(3) ?
    O2 C13 . 1.415(3) ?
    O3 C18 . 1.415(2) ?
    O3 C17 . 1.423(2) ?
    O4 C21 . 1.416(2) ?
    O4 C22 . 1.425(3) ?
    C1 C2 . 1.377(3) ?
    C1 C6 . 1.387(3) ?
    C1 C9 . 1.522(2) ?
    C2 C3 . 1.400(3) ?
    C2 H2A . 0.9300 ?
    C3 C4 . 1.379(3) ?
    C3 C7 . 1.510(3) ?
    C4 C5 . 1.389(3) ?
    C4 H4A . 0.9300 ?
    C5 C6 . 1.380(3) ?
    C5 H5A . 0.9300 ?
    C7 H7A . 0.9600 ?
    C7 H7B . 0.9600 ?
    C7 H7C . 0.9600 ?
    C8 C9 . 1.561(3) ?
    C10 C11 . 1.518(3) ?
    C10 H10A . 0.9700 ?
    C10 H10B . 0.9700 ?
    C11 H11A . 0.9700 ?
    C11 H11B . 0.9700 ?
    C12 C13 . 1.496(3) ?
    C12 H12A . 0.9700 ?
    C12 H12B . 0.9700 ?
    C13 H13A . 0.9700 ?
    C13 H13B . 0.9700 ?
    C14 C15 . 1.498(4) ?
    C14 H14A . 0.9700 ?
    C14 H14B . 0.9700 ?
    C15 H15A . 0.9700 ?
    C15 H15B . 0.9700 ?
    C16 C17 . 1.502(3) ?
    C16 H16A . 0.9700 ?
    C16 H16B . 0.9700 ?
    C17 H17A . 0.9700 ?
    C17 H17B . 0.9700 ?
    C18 C19 . 1.514(3) ?
    C18 H18A . 0.9700 ?
    C18 H18B . 0.9700 ?
    C19 H19A . 0.9700 ?
    C19 H19B . 0.9700 ?
    C20 C21 . 1.500(3) ?
    C20 H20A . 0.9700 ?
    C20 H20B . 0.9700 ?
    C21 H21A . 0.9700 ?
    C21 H21B . 0.9700 ?
    C22 C23 . 1.499(3) ?
    C22 H22A . 0.9700 ?
    C22 H22B . 0.9700 ?
    C23 H23A . 0.9700 ?
    C23 H23B . 0.9700 ?
loop_
    _geom_angle_atom_site_label_1
    _geom_angle_atom_site_label_2
    _geom_angle_atom_site_label_3
    _geom_angle_site_symmetry_1
    _geom_angle_site_symmetry_3
    _geom_angle
    _geom_angle_publ_flag
    C8 N1 C6 . . 111.35(17) ?
    C8 N1 C10 . . 122.82(18) ?
    C6 N1 C10 . . 125.73(18) ?
    C11 N2 C15 . . 112.30(19) ?
    C11 N2 C12 . . 113.09(19) ?
    C15 N2 C12 . . 108.31(18) ?
    C19 N3 C16 . . 109.01(15) ?
    C19 N3 C9 . . 114.25(15) ?
    C16 N3 C9 . . 113.90(14) ?
    C20 N4 C9 . . 114.50(15) ?
    C20 N4 C23 . . 108.83(14) ?
    C9 N4 C23 . . 115.55(14) ?
    C14 O2 C13 . . 110.01(18) ?
    C18 O3 C17 . . 109.76(15) ?
    C21 O4 C22 . . 109.72(15) ?
    C2 C1 C6 . . 119.68(18) ?
    C2 C1 C9 . . 131.34(19) ?
    C6 C1 C9 . . 108.97(17) ?
    C1 C2 C3 . . 120.5(2) ?
    C1 C2 H2A . . 119.8 ?
    C3 C2 H2A . . 119.8 ?
    C4 C3 C2 . . 118.1(2) ?
    C4 C3 C7 . . 121.5(2) ?
    C2 C3 C7 . . 120.4(2) ?
    C3 C4 C5 . . 122.7(2) ?
    C3 C4 H4A . . 118.6 ?
    C5 C4 H4A . . 118.6 ?
    C6 C5 C4 . . 117.5(2) ?
    C6 C5 H5A . . 121.2 ?
    C4 C5 H5A . . 121.2 ?
    C5 C6 C1 . . 121.5(2) ?
    C5 C6 N1 . . 128.3(2) ?
    C1 C6 N1 . . 110.19(17) ?
    C3 C7 H7A . . 109.5 ?
    C3 C7 H7B . . 109.5 ?
    H7A C7 H7B . . 109.5 ?
    C3 C7 H7C . . 109.5 ?
    H7A C7 H7C . . 109.5 ?
    H7B C7 H7C . . 109.5 ?
    O1 C8 N1 . . 125.00(19) ?
    O1 C8 C9 . . 126.93(18) ?
    N1 C8 C9 . . 108.04(17) ?
    N4 C9 N3 . . 107.45(15) ?
    N4 C9 C1 . . 112.29(14) ?
    N3 C9 C1 . . 115.03(15) ?
    N4 C9 C8 . . 112.91(15) ?
    N3 C9 C8 . . 107.82(14) ?
    C1 C9 C8 . . 101.32(16) ?
    N1 C10 C11 . . 112.09(19) ?
    N1 C10 H10A . . 109.2 ?
    C11 C10 H10A . . 109.2 ?
    N1 C10 H10B . . 109.2 ?
    C11 C10 H10B . . 109.2 ?
    H10A C10 H10B . . 107.9 ?
    N2 C11 C10 . . 113.24(18) ?
    N2 C11 H11A . . 108.9 ?
    C10 C11 H11A . . 108.9 ?
    N2 C11 H11B . . 108.9 ?
    C10 C11 H11B . . 108.9 ?
    H11A C11 H11B . . 107.7 ?
    N2 C12 C13 . . 109.5(2) ?
    N2 C12 H12A . . 109.8 ?
    C13 C12 H12A . . 109.8 ?
    N2 C12 H12B . . 109.8 ?
    C13 C12 H12B . . 109.8 ?
    H12A C12 H12B . . 108.2 ?
    O2 C13 C12 . . 112.0(2) ?
    O2 C13 H13A . . 109.2 ?
    C12 C13 H13A . . 109.2 ?
    O2 C13 H13B . . 109.2 ?
    C12 C13 H13B . . 109.2 ?
    H13A C13 H13B . . 107.9 ?
    O2 C14 C15 . . 111.7(2) ?
    O2 C14 H14A . . 109.3 ?
    C15 C14 H14A . . 109.3 ?
    O2 C14 H14B . . 109.3 ?
    C15 C14 H14B . . 109.3 ?
    H14A C14 H14B . . 107.9 ?
    N2 C15 C14 . . 110.5(2) ?
    N2 C15 H15A . . 109.6 ?
    C14 C15 H15A . . 109.6 ?
    N2 C15 H15B . . 109.6 ?
    C14 C15 H15B . . 109.6 ?
    H15A C15 H15B . . 108.1 ?
    N3 C16 C17 . . 108.96(16) ?
    N3 C16 H16A . . 109.9 ?
    C17 C16 H16A . . 109.9 ?
    N3 C16 H16B . . 109.9 ?
    C17 C16 H16B . . 109.9 ?
    H16A C16 H16B . . 108.3 ?
    O3 C17 C16 . . 111.33(18) ?
    O3 C17 H17A . . 109.4 ?
    C16 C17 H17A . . 109.4 ?
    O3 C17 H17B . . 109.4 ?
    C16 C17 H17B . . 109.4 ?
    H17A C17 H17B . . 108.0 ?
    O3 C18 C19 . . 111.97(17) ?
    O3 C18 H18A . . 109.2 ?
    C19 C18 H18A . . 109.2 ?
    O3 C18 H18B . . 109.2 ?
    C19 C18 H18B . . 109.2 ?
    H18A C18 H18B . . 107.9 ?
    N3 C19 C18 . . 108.84(17) ?
    N3 C19 H19A . . 109.9 ?
    C18 C19 H19A . . 109.9 ?
    N3 C19 H19B . . 109.9 ?
    C18 C19 H19B . . 109.9 ?
    H19A C19 H19B . . 108.3 ?
    N4 C20 C21 . . 108.70(17) ?
    N4 C20 H20A . . 109.9 ?
    C21 C20 H20A . . 109.9 ?
    N4 C20 H20B . . 109.9 ?
    C21 C20 H20B . . 109.9 ?
    H20A C20 H20B . . 108.3 ?
    O4 C21 C20 . . 112.16(18) ?
    O4 C21 H21A . . 109.2 ?
    C20 C21 H21A . . 109.2 ?
    O4 C21 H21B . . 109.2 ?
    C20 C21 H21B . . 109.2 ?
    H21A C21 H21B . . 107.9 ?
    O4 C22 C23 . . 112.10(19) ?
    O4 C22 H22A . . 109.2 ?
    C23 C22 H22A . . 109.2 ?
    O4 C22 H22B . . 109.2 ?
    C23 C22 H22B . . 109.2 ?
    H22A C22 H22B . . 107.9 ?
    N4 C23 C22 . . 108.35(17) ?
    N4 C23 H23A . . 110.0 ?
    C22 C23 H23A . . 110.0 ?
    N4 C23 H23B . . 110.0 ?
    C22 C23 H23B . . 110.0 ?
    H23A C23 H23B . . 108.4 ?
loop_
    _geom_torsion_atom_site_label_1
    _geom_torsion_atom_site_label_2
    _geom_torsion_atom_site_label_3
    _geom_torsion_atom_site_label_4
    _geom_torsion_site_symmetry_1
    _geom_torsion_site_symmetry_2
    _geom_torsion_site_symmetry_3
    _geom_torsion_site_symmetry_4
    _geom_torsion
    _geom_torsion_publ_flag
    C6 C1 C2 C3 . . . . -1.5(3) ?
    C9 C1 C2 C3 . . . . 179.17(18) ?
    C1 C2 C3 C4 . . . . 0.3(3) ?
    C1 C2 C3 C7 . . . . 178.40(18) ?
    C2 C3 C4 C5 . . . . 0.4(3) ?
    C7 C3 C4 C5 . . . . -177.7(2) ?
    C3 C4 C5 C6 . . . . 0.1(3) ?
    C4 C5 C6 C1 . . . . -1.4(3) ?
    C4 C5 C6 N1 . . . . 176.15(19) ?
    C2 C1 C6 C5 . . . . 2.1(3) ?
    C9 C1 C6 C5 . . . . -178.48(18) ?
    C2 C1 C6 N1 . . . . -175.87(16) ?
    C9 C1 C6 N1 . . . . 3.6(2) ?
    C8 N1 C6 C5 . . . . -179.7(2) ?
    C10 N1 C6 C5 . . . . 3.8(3) ?
    C8 N1 C6 C1 . . . . -2.0(2) ?
    C10 N1 C6 C1 . . . . -178.44(18) ?
    C6 N1 C8 O1 . . . . 177.82(17) ?
    C10 N1 C8 O1 . . . . -5.6(3) ?
    C6 N1 C8 C9 . . . . -0.5(2) ?
    C10 N1 C8 C9 . . . . 176.11(17) ?
    C20 N4 C9 N3 . . . . 174.99(14) ?
    C23 N4 C9 N3 . . . . -57.4(2) ?
    C20 N4 C9 C1 . . . . 47.5(2) ?
    C23 N4 C9 C1 . . . . 175.20(17) ?
    C20 N4 C9 C8 . . . . -66.3(2) ?
    C23 N4 C9 C8 . . . . 61.4(2) ?
    C19 N3 C9 N4 . . . . 175.91(14) ?
    C16 N3 C9 N4 . . . . -57.90(19) ?
    C19 N3 C9 C1 . . . . -58.3(2) ?
    C16 N3 C9 C1 . . . . 67.9(2) ?
    C19 N3 C9 C8 . . . . 53.93(19) ?
    C16 N3 C9 C8 . . . . -179.89(15) ?
    C2 C1 C9 N4 . . . . 55.1(3) ?
    C6 C1 C9 N4 . . . . -124.33(17) ?
    C2 C1 C9 N3 . . . . -68.2(2) ?
    C6 C1 C9 N3 . . . . 112.37(18) ?
    C2 C1 C9 C8 . . . . 175.79(18) ?
    C6 C1 C9 C8 . . . . -3.60(19) ?
    O1 C8 C9 N4 . . . . -55.5(2) ?
    N1 C8 C9 N4 . . . . 122.73(16) ?
    O1 C8 C9 N3 . . . . 63.0(2) ?
    N1 C8 C9 N3 . . . . -118.73(16) ?
    O1 C8 C9 C1 . . . . -175.82(18) ?
    N1 C8 C9 C1 . . . . 2.43(18) ?
    C8 N1 C10 C11 . . . . -95.5(2) ?
    C6 N1 C10 C11 . . . . 80.6(2) ?
    C15 N2 C11 C10 . . . . -164.15(18) ?
    C12 N2 C11 C10 . . . . 72.9(2) ?
    N1 C10 C11 N2 . . . . 59.7(3) ?
    C11 N2 C12 C13 . . . . -176.73(18) ?
    C15 N2 C12 C13 . . . . 58.1(2) ?
    C14 O2 C13 C12 . . . . 57.4(3) ?
    N2 C12 C13 O2 . . . . -59.1(3) ?
    C13 O2 C14 C15 . . . . -56.3(3) ?
    C11 N2 C15 C14 . . . . 176.5(2) ?
    C12 N2 C15 C14 . . . . -57.9(3) ?
    O2 C14 C15 N2 . . . . 57.9(3) ?
    C19 N3 C16 C17 . . . . -59.6(2) ?
    C9 N3 C16 C17 . . . . 171.50(16) ?
    C18 O3 C17 C16 . . . . -58.4(2) ?
    N3 C16 C17 O3 . . . . 59.8(2) ?
    C17 O3 C18 C19 . . . . 57.7(2) ?
    C16 N3 C19 C18 . . . . 58.5(2) ?
    C9 N3 C19 C18 . . . . -172.81(15) ?
    O3 C18 C19 N3 . . . . -58.3(2) ?
    C9 N4 C20 C21 . . . . -169.33(16) ?
    C23 N4 C20 C21 . . . . 59.7(2) ?
    C22 O4 C21 C20 . . . . 57.3(3) ?
    N4 C20 C21 O4 . . . . -59.2(2) ?
    C21 O4 C22 C23 . . . . -57.4(3) ?
    C20 N4 C23 C22 . . . . -59.6(2) ?
    C9 N4 C23 C22 . . . . 169.92(18) ?
    O4 C22 C23 N4 . . . . 59.0(2) ?
loop_
    _geom_hbond_atom_site_label_D
    _geom_hbond_atom_site_label_H
    _geom_hbond_atom_site_label_A
    _geom_hbond_site_symmetry_A
    _geom_hbond_distance_DH
    _geom_hbond_distance_HA
    _geom_hbond_distance_DA
    _geom_hbond_angle_DHA
    _geom_hbond_publ_flag
    C20 H20B O3 4_566 0.97 2.62 3.109(3) 112 y
    C15 H15A O3 3_655 0.97 2.52 3.480(2) 173 y
    C17 H17A O2 1_455 0.97 2.66 3.395(3) 132 y
    C13 H13B O4 3_665 0.97 2.64 3.318(3) 128 y
data_global
_journal_date_recd_electronic     2012-02-08
_journal_date_accepted     2012-02-17
_journal_name_full     'Acta Crystallographica, Section E'
_journal_year     2012
_journal_volume     68
_journal_issue      3
_journal_page_first     o821
_journal_page_last     o821
_journal_paper_category     QO
_journal_paper_doi     10.1107/S1600536812007155
_journal_coeditor_code     ZQ2153
_publ_contact_author_name     'Dr Sheng-Li Cao'
_publ_contact_author_address
;
Department of Chemistry
Capital Normal University
Beijing 100048
People's Republic of China
;
_publ_contact_author_email     slcao@cnu.edu.cn
_publ_contact_author_fax     '+86 010 6890-2320'
_publ_contact_author_phone     '+86 010 6890-2974'
_publ_section_title
;\
5-Methyl-3,3-bis(morpholin-4-yl)-1-[2-(morpholin-4-yl)ethyl]-2,3-dihydro-\
1<i>H</i>-indol-2-one
;
loop_
    _publ_author_name
    _publ_author_address
    'Hui-Hui Lin'
;
Department of Chemistry
Capital Normal University
Beijing 100048
People's Republic of China
;
    'Wei-Yao Wu'
;
Department of Chemistry
Capital Normal University
Beijing 100048
People's Republic of China
;
    'Jing-Jing Zhang'
;
Department of Chemistry
Capital Normal University
Beijing 100048
People's Republic of China
;
    'Sheng-Li Cao'
;
Department of Chemistry
Capital Normal University
Beijing 100048
People's Republic of China
;
