# Supplementary material for: 5-Methyl-3,3-bis­(morpholin-4-yl)-1-[2-(morpholin-4-yl)eth­yl]-2,3-dihydro-1H-indol-2-one
Source: Acta Crystallogr Sect E Struct Rep Online. 2012 Feb 24;68(Pt 3):o821. doi: 10.1107/S1600536812007155 (PMC3297882; doi:10.1107/S1600536812007155)
Supplement: Supplementary file 2 [file e-68-0o821-Isup2.hkl]

# 
# h,k,l, Fc-squared, Fo-squared, sigma(Fo-squared) and status flag 
# 
data_I
_shelx_title ' 1 in P2(1)/c' 
_shelx_refln_list_code          4 
_shelx_F_calc_maximum      179.30 
_exptl_crystal_F_000       928.00 
_reflns_d_resolution_high  0.7572 
 
loop_ 
 _symmetry_equiv_pos_as_xyz 
 'x, y, z' 
 '-x, y+1/2, -z+1/2' 
 '-x, -y, -z' 
 'x, -y-1/2, z-1/2' 
 
_cell_length_a    10.1772 
_cell_length_b    14.2576 
_cell_length_c    15.8950 
_cell_angle_alpha  90.000 
_cell_angle_beta   97.332 
_cell_angle_gamma  90.000 
 
_shelx_F_squared_multiplier     1.000 
 
loop_ 
 _refln_index_h 
 _refln_index_k 
 _refln_index_l 
 _refln_F_squared_calc 
 _refln_F_squared_meas 
 _refln_F_squared_sigma 
 _refln_observed_status 
   1   0   0    11537.36    11196.42    139.80 o 
   2   0   0    24974.00    23810.03    295.63 o 
   3   0   0    18141.31    16712.06    345.89 o 
   4   0   0      696.36      558.89     14.62 o 
   5   0   0      232.49      213.07     10.55 o 
   6   0   0       32.75       14.04      5.13 o 
   7   0   0      536.02      541.96     18.65 o 
   8   0   0       20.65       20.23      7.16 o 
   9   0   0      462.86      466.94     48.22 o 
  10   0   0      227.00      199.18     27.02 o 
  11   0   0       23.91       23.88     13.51 o 
  12   0   0       38.30       27.96     15.39 o 
  13   0   0        0.28       20.11     18.22 o 
   1   1   0     1439.14     1334.00     15.63 o 
   2   1   0    25227.65    23594.67    168.74 o 
   3   1   0     4966.58     4718.78     43.07 o 
   4   1   0     3501.44     3386.77     30.42 o 
   5   1   0       40.14       23.19      3.77 o 
   6   1   0      150.12      171.25      8.08 o 
   7   1   0        1.04        1.36      3.46 o 
   8   1   0       16.75       25.58      5.26 o 
   9   1   0       98.52       96.50     10.64 o 
  10   1   0       43.70       34.93     10.06 o 
  11   1   0        6.46        7.66      7.83 o 
  12   1   0        5.35       16.09      9.99 o 
  13   1   0       55.58       41.00     13.50 o 
   0   2   0    15633.99    14612.30    184.73 o 
   1   2   0     6643.89     6306.36     91.42 o 
   2   2   0     1486.14     1365.88     14.38 o 
   3   2   0      485.17      513.34      9.61 o 
   4   2   0        1.29        3.64      3.02 o 
   5   2   0        2.69       -2.44      2.44 o 
   6   2   0     1384.81     1360.13     19.71 o 
   7   2   0      204.59      188.79      9.19 o 
   8   2   0      827.08      832.15     35.48 o 
   9   2   0        1.75        0.23      5.14 o 
  10   2   0        8.56       13.46     12.10 o 
  11   2   0        1.89       10.90     10.52 o 
  12   2   0       40.09       55.30     13.63 o 
  13   2   0        0.55        2.83     11.01 o 
   1   3   0    13554.95    12610.51     80.21 o 
   2   3   0      409.30      398.75      8.39 o 
   3   3   0      246.85      249.27      7.06 o 
   4   3   0      788.80      825.15     13.87 o 
   5   3   0      933.82     1012.64     15.30 o 
   6   3   0     3616.85     3726.29     36.72 o 
   7   3   0      132.31      130.17     10.62 o 
   8   3   0      236.02      231.05     18.40 o 
   9   3   0      232.74      204.14     24.12 o 
  10   3   0       18.95       25.63      9.26 o 
  11   3   0        4.43        0.07      7.42 o 
  12   3   0        6.48        4.70      8.91 o 
  13   3   0        0.73       14.77     17.59 o 
   0   4   0     1373.14     1317.28     23.56 o 
   1   4   0     4073.83     3748.65     34.80 o 
   2   4   0       16.49       11.51      2.43 o 
   3   4   0      710.05      679.67     14.47 o 
   4   4   0     3501.38     3654.68     34.92 o 
   5   4   0     2247.14     2421.45     36.14 o 
   6   4   0      119.42      121.64      9.79 o 
   7   4   0      228.02      225.02     15.20 o 
   8   4   0      344.47      298.85     13.96 o 
   9   4   0       35.00       49.06      9.71 o 
  10   4   0       17.56       31.43      9.20 o 
  11   4   0        1.55        1.94      7.55 o 
  12   4   0        0.01       12.17     10.26 o 
   1   5   0      197.65      190.32      5.14 o 
   2   5   0      180.47      219.10     10.75 o 
   3   5   0     2187.10     2329.30     35.86 o 
   4   5   0      100.32      114.18      7.03 o 
   5   5   0     1109.49     1078.61     18.37 o 
   6   5   0     1349.45     1363.99     22.53 o 
   7   5   0        0.01       -2.90      4.33 o 
   8   5   0       13.40       13.33      6.10 o 
   9   5   0      109.78      117.11     26.08 o 
  10   5   0       18.81        8.61      7.38 o 
  11   5   0        5.72       13.28      7.74 o 
  12   5   0        0.16        0.94     13.51 o 
   0   6   0       31.07       41.94      3.91 o 
   1   6   0      364.68      361.91      6.40 o 
   2   6   0        0.33        2.06      2.23 o 
   3   6   0     3410.49     3503.81     32.90 o 
   4   6   0     1595.68     1703.61     22.43 o 
   5   6   0      371.57      397.22     15.46 o 
   6   6   0        1.31        3.95      7.94 o 
   7   6   0      877.98      881.26     24.88 o 
   8   6   0       78.29      100.97     10.32 o 
   9   6   0       75.48       74.77     25.76 o 
  10   6   0       13.78       41.78     14.45 o 
  11   6   0       41.42       44.93     15.39 o 
  12   6   0        0.82       13.19     15.71 o 
   1   7   0       32.73       30.79      2.89 o 
   2   7   0      534.92      530.83      8.50 o 
   3   7   0        4.18       15.28      3.37 o 
   4   7   0      372.88      361.66     16.91 o 
   5   7   0       25.82       25.38      4.93 o 
   6   7   0       19.88       16.94      4.92 o 
   7   7   0      121.93      123.58      9.81 o 
   8   7   0       83.40       72.49      9.65 o 
   9   7   0      212.70      222.74     25.60 o 
  10   7   0       10.85       10.05     10.37 o 
  11   7   0       25.55       18.94      8.90 o 
  12   7   0       20.34       16.96     14.77 o 
   0   8   0       61.54       46.97      6.63 o 
   1   8   0      185.53      203.69      5.73 o 
   2   8   0       68.04       78.19      4.47 o 
   3   8   0       54.33       81.10      5.81 o 
   4   8   0      127.62      125.71     10.06 o 
   5   8   0        2.66       -1.24      6.00 o 
   6   8   0      147.09      126.52     11.54 o 
   7   8   0      558.53      518.65     18.98 o 
   8   8   0        4.56       -3.77      5.04 o 
   9   8   0        3.95        5.58      6.48 o 
  10   8   0        7.71       13.34     15.55 o 
  11   8   0        1.01        7.23     12.25 o 
   1   9   0      289.20      313.74      9.02 o 
   2   9   0      955.67      945.13     15.70 o 
   3   9   0       44.82       54.53      8.03 o 
   4   9   0      228.85      249.92     13.04 o 
   5   9   0        5.23        0.19      4.85 o 
   6   9   0        0.54       -5.21      5.21 o 
   7   9   0      269.73      291.66     25.92 o 
   8   9   0       33.52       15.50      6.58 o 
   9   9   0       23.75        9.91      8.65 o 
  11   9   0        1.40        9.11     13.51 o 
   0  10   0      116.31      135.67     11.90 o 
   1  10   0        0.31        1.83      3.79 o 
   2  10   0        9.27       12.39      5.66 o 
   3  10   0        2.32        2.05      6.26 o 
   4  10   0      102.21       92.52      9.63 o 
   5  10   0       90.58       95.94     10.03 o 
   6  10   0      310.76      339.04     34.87 o 
   7  10   0      118.86      118.49     12.05 o 
   8  10   0        4.77       24.02      6.64 o 
   9  10   0        1.32        4.22      8.45 o 
  10  10   0        2.10       12.57     11.00 o 
   1  11   0       22.30       36.10      5.48 o 
   2  11   0       29.62       22.08      7.83 o 
   3  11   0      109.57      107.82     12.86 o 
   4  11   0        4.20        8.10      5.49 o 
   5  11   0       43.89       41.08      7.95 o 
   6  11   0       27.70       31.10     10.22 o 
   7  11   0       86.08      110.47     18.49 o 
   8  11   0       10.24       13.05     12.99 o 
   9  11   0       11.84       20.19     12.41 o 
  10  11   0       31.49       44.93     19.16 o 
   0  12   0      815.26      711.50     23.83 o 
   1  12   0       89.02       92.41     14.06 o 
   2  12   0      370.45      351.07     18.21 o 
   3  12   0       14.75       24.86      8.77 o 
   4  12   0       30.64       27.79     15.87 o 
   5  12   0       28.41       20.58      9.11 o 
   6  12   0       12.74       18.97      6.98 o 
   7  12   0       82.24       75.70     11.10 o 
   8  12   0        2.87        0.52      9.26 o 
   9  12   0        3.28       -3.40     14.29 o 
  10  12   0       38.59       33.08     14.10 o 
   1  13   0      172.45      153.58     12.56 o 
   2  13   0      371.63      358.19     19.23 o 
   3  13   0       42.63       34.37      9.43 o 
   4  13   0      128.67      117.66     14.96 o 
   5  13   0      110.68       89.69     14.10 o 
   6  13   0       20.81       10.80      9.27 o 
   7  13   0       13.21       19.54     10.66 o 
   8  13   0       13.67        9.38     16.65 o 
   9  13   0        0.68      -10.41     10.41 o 
   0  14   0      120.75      110.27     20.73 o 
   1  14   0      155.94      173.12     13.80 o 
   2  14   0       62.38       64.29      9.28 o 
   3  14   0      190.55      164.39     21.05 o 
   4  14   0        3.07        8.57      8.50 o 
   5  14   0        4.93        5.95      8.55 o 
   6  14   0       41.39       33.95     15.87 o 
   7  14   0        7.39        5.00      9.52 o 
   8  14   0        0.37        7.97     10.88 o 
   1  15   0      106.47      125.76     15.88 o 
   2  15   0       17.88       14.22      7.03 o 
   3  15   0       24.42       16.44      8.75 o 
   4  15   0       41.32       52.92     11.77 o 
   5  15   0        7.96        8.26      8.66 o 
   6  15   0       18.01       21.41     10.73 o 
   7  15   0        0.03       -4.43      9.43 o 
   8  15   0        0.16       -5.34     16.02 o 
   0  16   0       11.28        5.97     11.94 o 
   1  16   0        5.74        5.10      8.05 o 
   2  16   0       73.92      113.38     22.15 o 
   3  16   0       19.08       16.21      7.69 o 
   4  16   0        0.01        1.42      8.28 o 
   5  16   0        7.25       -2.21      8.72 o 
   6  16   0        8.57        0.08      9.77 o 
   7  16   0       15.58       32.67     18.85 o 
   1  17   0       18.78       14.65     19.79 o 
   2  17   0        1.40        4.91      8.33 o 
   3  17   0        0.92       -6.49      8.22 o 
   4  17   0        0.32        7.28      9.48 o 
   5  17   0        2.80       -0.14     10.24 o 
   0  18   0      110.29       93.62     24.50 o 
   1  18   0        4.52        4.40     18.85 o 
   2  18   0        0.86        6.29     15.24 o 
   3  18   0        9.68        7.57      9.57 o 
 -13   1   1        6.75       25.68     13.51 o 
 -12   1   1        0.01        8.51      9.35 o 
 -11   1   1        2.06        7.03      7.66 o 
 -10   1   1       84.44       84.80     13.67 o 
  -9   1   1      241.76      257.19     17.67 o 
  -8   1   1      168.49      186.61     13.33 o 
  -7   1   1     1024.16      975.53     27.37 o 
  -6   1   1        3.08       -1.94      2.68 o 
  -5   1   1        9.93       15.09      4.90 o 
  -4   1   1      154.01      149.64      8.03 o 
  -3   1   1       61.80       72.79      5.12 o 
  -2   1   1       26.00       19.95     10.21 o 
  -1   1   1      595.08      514.01     13.98 o 
   0   1   1       95.40       91.42      4.40 o 
   1   1   1     1712.63     1598.14     26.70 o 
   2   1   1     1463.57     1411.95     17.22 o 
   3   1   1     2534.95     2292.08     32.76 o 
   4   1   1        1.60        7.37      6.63 o 
   5   1   1      254.78      279.09     10.53 o 
   6   1   1        7.57        4.51      3.39 o 
   7   1   1      178.77      190.59     10.03 o 
   8   1   1        0.01        0.19      4.07 o 
   9   1   1       12.79       11.47      5.92 o 
  10   1   1       43.40       45.26      8.50 o 
  11   1   1       13.55       25.23     12.72 o 
  12   1   1        2.17        7.78      9.30 o 
  13   1   1        0.02       -1.23     11.77 o 
 -13   2   1       25.22       19.19     12.88 o 
 -12   2   1       22.59       27.91     10.99 o 
 -11   2   1       23.70       15.34      8.33 o 
 -10   2   1       24.60       23.42      9.12 o 
  -9   2   1      513.09      488.97     17.97 o 
  -8   2   1      696.90      696.05     19.83 o 
  -7   2   1       76.21       74.11      6.36 o 
  -6   2   1        5.69       14.02      3.58 o 
  -5   2   1      501.17      506.59     10.71 o 
  -4   2   1     2340.80     2398.92     28.92 o 
  -3   2   1     3910.64     3849.40     32.19 o 
  -2   2   1    12008.21    11544.95     75.40 o 
  -1   2   1      366.82      334.27     11.00 o 
   0   2   1       61.52       75.71      4.71 o 
   1   2   1     1817.09     1693.47     35.03 o 
   2   2   1     4657.16     4499.44     39.77 o 
   3   2   1       84.31       98.18      6.30 o 
   4   2   1      648.75      666.29     15.34 o 
   5   2   1     2657.14     2479.64     55.55 o 
   6   2   1      258.48      278.27      9.43 o 
   7   2   1      391.56      370.82     11.37 o 
   8   2   1        1.45       -0.28      4.99 o 
   9   2   1        0.00       -3.69      4.99 o 
  10   2   1       42.99       41.93     10.41 o 
  11   2   1        0.74       -6.62      6.62 o 
  12   2   1        0.04        6.44      9.13 o 
  13   2   1       17.22       48.38     21.05 o 
 -13   3   1        4.67        9.11     16.96 o 
 -12   3   1        0.11       23.18     10.31 o 
 -11   3   1       10.66       18.12      9.42 o 
 -10   3   1       39.26       37.78      9.90 o 
  -9   3   1      238.18      234.56     15.44 o 
  -8   3   1        4.29        1.20      5.31 o 
  -7   3   1     1431.76     1371.53     34.46 o 
  -6   3   1      164.83      158.17      7.69 o 
  -5   3   1      603.60      572.41     10.11 o 
  -4   3   1      103.21      101.15      6.10 o 
  -3   3   1     2915.98     2766.75     26.16 o 
  -2   3   1     2838.83     2643.60     22.94 o 
  -1   3   1      126.63      140.53      5.40 o 
   0   3   1    19316.82    17569.68    306.47 o 
   1   3   1     4302.28     4106.85     30.62 o 
   2   3   1     1620.95     1401.33     23.49 o 
   3   3   1     9438.09     9022.04     65.05 o 
   4   3   1       48.64       77.00      7.99 o 
   5   3   1     1317.25     1274.66     22.67 o 
   6   3   1       95.66      119.34      9.42 o 
   7   3   1      237.34      196.84     12.67 o 
   8   3   1       30.70       32.14      7.04 o 
   9   3   1        1.44       -5.97      5.97 o 
  10   3   1        1.17        3.82      7.54 o 
  11   3   1       82.17      104.16     15.28 o 
  12   3   1        3.84       -2.42     10.05 o 
  13   3   1        4.77       12.25     19.48 o 
 -12   4   1       42.67       47.40     12.42 o 
 -11   4   1       25.03       24.85      9.30 o 
 -10   4   1        8.55        9.02      7.32 o 
  -9   4   1      430.58      455.16     25.60 o 
  -8   4   1        5.68       -4.00      5.09 o 
  -7   4   1       85.90       67.49      8.13 o 
  -6   4   1      547.83      580.27     14.14 o 
  -5   4   1        2.20       -1.35      3.16 o 
  -4   4   1      822.42      754.54     13.39 o 
  -3   4   1      388.22      449.44     11.34 o 
  -2   4   1      157.12      153.35      5.00 o 
  -1   4   1     3167.81     3081.29     39.25 o 
   0   4   1       26.79       31.73      4.44 o 
   1   4   1     2446.09     2192.27     19.77 o 
   2   4   1      430.59      411.77      8.21 o 
   3   4   1      154.55      173.94      6.35 o 
   4   4   1      688.18      703.85     13.39 o 
   5   4   1        0.09        3.54      3.38 o 
   6   4   1      599.47      610.80     22.57 o 
   7   4   1      187.34      196.64     20.59 o 
   8   4   1       11.10        4.81      5.36 o 
   9   4   1      124.90      135.98     15.22 o 
  10   4   1        3.85        1.09      6.21 o 
  11   4   1        0.04       21.71      9.65 o 
  12   4   1       16.37        5.50      8.75 o 
 -12   5   1       13.27       21.68     16.02 o 
 -11   5   1        1.83       15.08     10.68 o 
 -10   5   1       15.06       23.41      8.22 o 
  -9   5   1      110.50      129.87     27.02 o 
  -8   5   1        4.15       -0.21      4.89 o 
  -7   5   1      226.29      240.59     15.27 o 
  -6   5   1     1163.06     1193.95     20.88 o 
  -5   5   1        0.00        4.74      3.52 o 
  -4   5   1      799.17      774.47     13.96 o 
  -3   5   1     3475.11     3719.65     33.28 o 
  -2   5   1     1054.71     1038.94     13.01 o 
  -1   5   1      272.07      303.27      8.45 o 
   0   5   1       76.81       75.47      3.36 o 
   1   5   1      130.49      144.84      4.49 o 
   2   5   1      270.35      288.23      7.24 o 
   3   5   1      259.87      246.35      7.59 o 
   4   5   1      311.18      315.62     13.38 o 
   5   5   1       36.39       39.63      5.15 o 
   6   5   1        3.17        0.49      4.90 o 
   7   5   1      529.29      490.23     17.37 o 
   8   5   1      168.14      188.33     13.58 o 
   9   5   1       19.28       17.40      7.69 o 
  10   5   1       53.80       63.25     15.71 o 
  11   5   1        5.58       22.93      8.66 o 
  12   5   1        3.47       12.57     14.77 o 
 -12   6   1        1.90       -4.40     11.94 o 
 -11   6   1        9.84        6.28     10.37 o 
 -10   6   1       44.46       79.80     18.85 o 
  -9   6   1      164.90      149.54     23.25 o 
  -8   6   1        0.19        2.06      4.59 o 
  -7   6   1       78.98       76.63      7.81 o 
  -6   6   1        1.85       -1.54      3.64 o 
  -5   6   1      379.13      381.19     16.01 o 
  -4   6   1     1323.50     1435.34     25.98 o 
  -3   6   1      908.18      930.97     14.00 o 
  -2   6   1      254.99      232.41      5.93 o 
  -1   6   1      219.44      192.99      4.36 o 
   0   6   1      794.52      817.45      9.91 o 
   1   6   1        3.23        4.77      1.95 o 
   2   6   1       12.05       14.41      3.00 o 
   3   6   1      137.27      120.35      6.66 o 
   4   6   1       10.89        5.39      3.44 o 
   5   6   1        0.36       -3.54      3.54 o 
   6   6   1       12.35        8.95      4.40 o 
   7   6   1        5.00        0.31      5.08 o 
   8   6   1      157.34      150.89     12.33 o 
   9   6   1       60.88       54.14      8.47 o 
  10   6   1        3.22       10.27      7.32 o 
  11   6   1        3.84       22.62     14.45 o 
  12   6   1        5.07       11.94     15.71 o 
 -12   7   1        4.10       -0.63     12.57 o 
 -11   7   1        5.15        8.83      8.18 o 
 -10   7   1        2.21        2.45      6.64 o 
  -9   7   1       36.09       71.03     11.77 o 
  -8   7   1        8.33        9.13      6.16 o 
  -7   7   1       22.68        4.16      8.42 o 
  -6   7   1        4.42        2.35      4.16 o 
  -5   7   1      620.33      638.90     18.11 o 
  -4   7   1      482.40      549.64     12.20 o 
  -3   7   1      154.71      174.97      6.88 o 
  -2   7   1     1211.77     1297.88     15.46 o 
  -1   7   1       52.14       60.09      3.84 o 
   0   7   1      346.86      357.82      6.89 o 
   1   7   1       36.92       51.73      3.60 o 
   2   7   1      178.61      203.44      5.97 o 
   3   7   1       98.59      101.85      5.26 o 
   4   7   1       70.19       71.59      6.19 o 
   5   7   1       71.83       78.43      8.48 o 
   6   7   1      110.02      113.88      8.80 o 
   7   7   1       21.84       10.12      5.51 o 
   8   7   1       16.49       19.56      6.73 o 
   9   7   1       82.02       97.15     17.44 o 
  10   7   1       26.04       38.35     10.31 o 
  11   7   1       39.93       61.26     18.85 o 
 -11   8   1       33.67       57.18     18.22 o 
 -10   8   1       13.97       10.14      8.14 o 
  -9   8   1        0.20        3.88     18.22 o 
  -8   8   1      144.99      137.61     12.90 o 
  -7   8   1        3.65       12.76      5.67 o 
  -6   8   1      148.73      154.66     12.30 o 
  -5   8   1       53.65       69.85      8.34 o 
  -4   8   1      697.88      700.09     24.77 o 
  -3   8   1       89.45      105.82     12.65 o 
  -2   8   1      183.77      148.17     11.20 o 
  -1   8   1       18.47       21.61      2.68 o 
   0   8   1       74.45       74.44      4.03 o 
   1   8   1        0.45       -0.39      2.08 o 
   2   8   1      101.14       94.73      5.05 o 
   3   8   1        4.06        6.20      2.80 o 
   4   8   1      182.42      187.86      9.89 o 
   5   8   1       15.02       15.47      4.58 o 
   6   8   1       87.78       88.84      9.88 o 
   7   8   1       11.36        2.04      5.37 o 
   8   8   1       39.53       16.97     11.92 o 
   9   8   1        0.72        5.13      6.48 o 
  10   8   1        0.75       21.78     10.05 o 
  11   8   1        0.20        4.40     13.82 o 
 -11   9   1        0.00       12.88     14.14 o 
 -10   9   1       15.22       26.39     13.19 o 
  -9   9   1       22.19       37.98     11.32 o 
  -8   9   1       20.65       15.28      6.47 o 
  -7   9   1      226.52      265.72     22.93 o 
  -6   9   1       89.83       83.38     18.91 o 
  -5   9   1        1.23        2.32      7.38 o 
  -4   9   1      397.23      429.79     15.20 o 
  -3   9   1       79.84       80.75      8.08 o 
  -2   9   1      234.22      219.48      8.35 o 
  -1   9   1      214.00      227.13      7.89 o 
   0   9   1       83.45       93.86      5.65 o 
   1   9   1       84.74       74.98      4.62 o 
   2   9   1      261.55      243.57     11.80 o 
   3   9   1     1203.96     1235.65     24.07 o 
   4   9   1       13.85       22.21      5.67 o 
   5   9   1        6.98       10.13      5.63 o 
   6   9   1       21.67       21.39      6.62 o 
   7   9   1        4.29        1.23      6.97 o 
   8   9   1       15.38       13.16      6.33 o 
   9   9   1        3.52       19.26      9.10 o 
  11   9   1        0.40       -0.63     13.82 o 
  -9  10   1       25.89       31.06     11.14 o 
  -8  10   1        0.08        8.86      5.88 o 
  -7  10   1       39.28       41.70      8.49 o 
  -6  10   1       59.84       53.29     11.44 o 
  -5  10   1        0.71       -1.13      5.07 o 
  -4  10   1       35.80       53.72      7.80 o 
  -3  10   1      200.20      201.51     19.89 o 
  -2  10   1       75.21       99.78      8.99 o 
  -1  10   1      125.42      123.80      7.44 o 
   0  10   1       72.03       76.17      8.48 o 
   1  10   1     1149.19     1136.29     22.02 o 
   2  10   1       21.51       19.79      5.03 o 
   3  10   1       38.80       45.29      7.04 o 
   4  10   1       39.96       45.45      7.42 o 
   5  10   1       74.97       75.04      8.94 o 
   6  10   1        2.66        4.58      7.66 o 
   7  10   1       11.64       15.32      6.31 o 
   8  10   1        0.13       11.70      6.08 o 
   9  10   1        2.72        1.95     16.18 o 
  10  10   1       21.09       25.45     14.77 o 
  11  10   1        1.66        3.46     13.51 o 
 -10  11   1        3.27       -9.74     11.31 o 
  -9  11   1        0.02       -1.90      7.54 o 
  -8  11   1        0.60        9.18      5.94 o 
  -7  11   1        2.80        1.40      8.77 o 
  -6  11   1        3.25       -5.89      6.64 o 
  -5  11   1       84.78      106.95     15.59 o 
  -4  11   1       84.25       75.92     13.80 o 
  -3  11   1       23.66       22.86      6.14 o 
  -2  11   1      223.58      242.91     17.51 o 
  -1  11   1       24.93       17.63      5.08 o 
   0  11   1      601.41      594.20     18.86 o 
   1  11   1      165.55      163.49     10.86 o 
   2  11   1        0.07        8.95      6.22 o 
   3  11   1      589.32      568.76     29.06 o 
   4  11   1       26.10       26.70      6.41 o 
   5  11   1       23.64       25.33      7.53 o 
   6  11   1       15.90       21.43      6.65 o 
   7  11   1        0.15        5.03      5.78 o 
   8  11   1        0.76       25.00      7.56 o 
   9  11   1       19.45       26.81     10.21 o 
  10  11   1       37.80       28.90     15.08 o 
 -10  12   1        1.01        1.94     12.41 o 
  -9  12   1        9.74        0.73      9.48 o 
  -8  12   1        3.08       -4.08      7.88 o 
  -7  12   1       22.01       12.61      6.79 o 
  -6  12   1       60.15       55.47      9.33 o 
  -5  12   1       25.86       29.34      7.27 o 
  -4  12   1      174.57      146.19     26.70 o 
  -3  12   1       35.79       16.62      8.41 o 
  -2  12   1       73.67       80.68     11.62 o 
  -1  12   1       19.94       12.82      5.62 o 
   0  12   1      122.21       97.91     10.51 o 
   1  12   1       40.54       51.12      8.14 o 
   2  12   1        0.69       -1.88      6.13 o 
   3  12   1      290.19      276.07     20.08 o 
   4  12   1        1.19        3.64     13.35 o 
   5  12   1       37.32       40.30     11.00 o 
   6  12   1      122.80      100.42     14.45 o 
   7  12   1       45.53       30.84      8.14 o 
   8  12   1        0.97        5.55      6.17 o 
   9  12   1       18.19        2.24      8.68 o 
  10  12   1       15.14       15.22     11.20 o 
  -9  13   1        4.16       -7.47     10.33 o 
  -8  13   1        6.50       -2.06      9.32 o 
  -7  13   1        5.73        8.17      9.11 o 
  -6  13   1        1.58        4.20      8.66 o 
  -5  13   1       27.67       37.15     10.55 o 
  -4  13   1        2.17        6.57     17.12 o 
  -3  13   1      162.81      172.30     17.09 o 
  -2  13   1       23.42       22.46      8.89 o 
  -1  13   1       71.86       72.64      9.55 o 
   0  13   1       24.75       23.86      6.42 o 
   1  13   1        6.10        3.49      5.29 o 
   2  13   1        1.36       -1.86      5.86 o 
   3  13   1        0.05       -5.06      5.50 o 
   4  13   1       13.43        5.96      7.32 o 
   5  13   1       60.58       63.04     12.35 o 
   6  13   1       73.52       77.21     13.82 o 
   7  13   1        2.45        5.33      8.31 o 
   8  13   1       14.60        4.73      9.62 o 
   9  13   1        9.07       15.14     18.06 o 
  -8  14   1       11.04       -2.45      9.79 o 
  -7  14   1       39.68       38.67     11.65 o 
  -6  14   1       10.05        2.43      8.76 o 
  -5  14   1       30.89       22.93     13.51 o 
  -4  14   1        0.06       -6.37      6.97 o 
  -3  14   1       32.94       33.61     11.00 o 
  -2  14   1       32.82       46.24     10.01 o 
  -1  14   1      129.09      127.69     14.78 o 
   0  14   1        0.00       15.06      7.38 o 
   1  14   1        2.56        0.22      8.80 o 
   2  14   1        0.29       12.35      6.12 o 
   3  14   1       42.02       40.90     17.91 o 
   4  14   1       15.12       15.24      8.22 o 
   5  14   1        0.88        5.55      8.14 o 
   6  14   1        0.00        7.52      8.55 o 
   7  14   1       40.16       62.16     13.41 o 
   8  14   1       39.42       35.07     21.68 o 
  -8  15   1       10.99        8.06     12.54 o 
  -7  15   1        0.84        7.66     10.29 o 
  -6  15   1        2.81       -0.85      9.26 o 
  -5  15   1        0.31       -7.29      7.29 o 
  -4  15   1        0.17       -2.61     12.10 o 
  -3  15   1        5.84       14.88      8.45 o 
  -2  15   1      105.57      113.37     12.38 o 
  -1  15   1       87.63       88.30     14.03 o 
   0  15   1        1.58        7.06      7.74 o 
   1  15   1       67.60       89.75     13.82 o 
   2  15   1       13.78        3.38      8.13 o 
   3  15   1       12.43        3.75      7.87 o 
   4  15   1        4.52       13.55      8.77 o 
   5  15   1        0.11        2.58     11.47 o 
   6  15   1       38.38       33.69     11.43 o 
   7  15   1       13.14       32.10     11.62 o 
  -7  16   1       13.48       46.81     22.62 o 
  -6  16   1        9.79       17.98     11.01 o 
  -5  16   1       13.23       13.55      9.20 o 
  -4  16   1       18.08       43.74     12.09 o 
  -3  16   1        1.55       16.42      9.74 o 
  -2  16   1       22.11        9.74     12.25 o 
  -1  16   1       18.52       23.81      8.83 o 
   0  16   1       61.63       66.88     12.88 o 
   1  16   1       37.45       31.28     20.89 o 
   2  16   1       95.40      146.40     26.08 o 
   3  16   1       41.09       28.72     11.08 o 
   4  16   1       48.63       36.00     16.34 o 
   5  16   1        9.60        9.78      9.11 o 
   6  16   1        4.03       15.31     10.11 o 
  -5  17   1        0.08       -2.78     10.02 o 
  -4  17   1       33.62       38.21      9.83 o 
  -3  17   1        1.06        7.97      8.45 o 
  -2  17   1        9.33        8.75      7.84 o 
  -1  17   1       81.07       89.74     15.55 o 
   0  17   1        4.24        4.84      8.30 o 
   1  17   1       19.09       15.09      9.87 o 
   2  17   1        8.85       24.28     10.33 o 
   3  17   1        2.57       11.45      8.98 o 
   4  17   1        0.01        0.77      9.10 o 
   5  17   1       26.80        5.68     13.35 o 
  -3  18   1        6.28        4.29      8.95 o 
  -2  18   1       10.60       14.80     10.79 o 
  -1  18   1        5.31        8.29      9.18 o 
   0  18   1       23.90       20.91     10.54 o 
   1  18   1        8.60       11.38      9.36 o 
   2  18   1       37.64       31.11     11.65 o 
   3  18   1       21.67       18.02     10.29 o 
 -13   0   2       32.05       70.69     22.93 o 
 -12   0   2       17.88       42.41     16.65 o 
 -11   0   2        3.85       -1.26     10.37 o 
 -10   0   2      649.29      682.67     38.33 o 
  -9   0   2      686.15      660.68     36.44 o 
  -8   0   2       33.60       26.35     13.19 o 
  -7   0   2      229.36      218.88     14.45 o 
  -6   0   2       16.02       16.49     10.05 o 
  -5   0   2      327.45      292.14     11.84 o 
  -4   0   2        8.56       14.78      4.11 o 
  -3   0   2     3511.28     3243.91     60.79 o 
  -2   0   2      766.64      732.63     18.85 o 
  -1   0   2     3202.36     2946.84     43.98 o 
   0   0   2     7748.23     7065.82     92.05 o 
   1   0   2     3385.13     3178.69     49.01 o 
   2   0   2     2181.93     2014.72     39.90 o 
   3   0   2       88.83       81.05     10.68 o 
   4   0   2    13898.09    14488.52    203.89 o 
   5   0   2     3346.16     3524.58     74.14 o 
   6   0   2       65.47       71.94     14.77 o 
   7   0   2       38.59       37.38     13.35 o 
   8   0   2      194.64      209.54     16.10 o 
   9   0   2       69.76       53.92     10.34 o 
  10   0   2      121.47      108.70     21.05 o 
  11   0   2        4.35       10.68     12.57 o 
  12   0   2       81.21      108.07     25.76 o 
 -13   1   2        4.08        0.95     11.94 o 
 -12   1   2        9.59       41.04     11.40 o 
 -11   1   2        8.06       15.58      8.55 o 
 -10   1   2      180.38      159.83     19.48 o 
  -9   1   2      621.95      589.18     19.24 o 
  -8   1   2      207.30      217.53     12.62 o 
  -7   1   2       46.54       53.17      5.78 o 
  -6   1   2      331.15      339.89      9.63 o 
  -5   1   2        0.52        3.01      2.70 o 
  -4   1   2       44.69       49.71      5.44 o 
  -3   1   2     1886.82     1799.58     21.49 o 
  -2   1   2     5518.62     4965.16     41.69 o 
  -1   1   2     3665.82     3531.67     40.68 o 
   0   1   2    12553.66    12346.94    109.39 o 
   1   1   2     4704.59     4237.72     43.87 o 
   2   1   2     9873.10     9130.36     87.84 o 
   3   1   2      137.25      121.51     14.92 o 
   4   1   2       26.04       50.43      6.89 o 
   5   1   2     1617.30     1670.23     35.81 o 
   6   1   2      175.82      192.55     11.63 o 
   7   1   2      128.52      112.98      8.20 o 
   8   1   2       13.25       23.65      5.78 o 
   9   1   2      285.87      256.14     15.83 o 
  10   1   2       19.87        6.91      7.55 o 
  11   1   2       33.36       27.65      9.77 o 
  12   1   2        9.98       26.65     16.18 o 
  13   1   2       17.52       11.94     19.16 o 
 -13   2   2        1.51       10.37     12.44 o 
 -12   2   2       45.46       61.76     12.88 o 
 -11   2   2        1.24        4.96      7.29 o 
 -10   2   2       34.28       19.64      8.33 o 
  -9   2   2      122.27      133.46     14.57 o 
  -8   2   2      157.95      157.47     11.78 o 
  -7   2   2      382.07      381.62     17.94 o 
  -6   2   2       46.80       29.85      4.31 o 
  -5   2   2       80.43       75.86      5.67 o 
  -4   2   2      435.12      421.33     10.89 o 
  -3   2   2      301.78      303.17      7.30 o 
  -2   2   2     1795.57     1734.15     24.44 o 
  -1   2   2     1326.86     1209.02     14.41 o 
   0   2   2     3138.68     2980.32     30.98 o 
   1   2   2     3910.18     3547.22     38.43 o 
   2   2   2     2841.13     2568.05     26.95 o 
   3   2   2      507.14      473.32     11.40 o 
   4   2   2     8900.70     9020.31     97.62 o 
   5   2   2      253.73      328.10     11.80 o 
   6   2   2        2.42        3.01      4.08 o 
   7   2   2      122.95      137.36     11.17 o 
   8   2   2       65.07       74.08     22.72 o 
   9   2   2        0.00        1.32      5.32 o 
  10   2   2        2.62        5.56      7.29 o 
  11   2   2        0.17        1.26     11.31 o 
  12   2   2        9.20        1.00      9.10 o 
  13   2   2       32.99       75.40     24.82 o 
 -13   3   2        0.03       -3.86     11.81 o 
 -12   3   2       10.60       27.31     10.57 o 
 -11   3   2       12.83       31.90      9.62 o 
 -10   3   2      151.35      158.94     21.99 o 
  -9   3   2        1.29       -2.41      5.38 o 
  -8   3   2      454.70      437.64     16.09 o 
  -7   3   2      160.44      155.51     11.26 o 
  -6   3   2      294.71      274.30     15.02 o 
  -5   3   2      216.77      229.94      8.26 o 
  -4   3   2        0.53        3.04      2.74 o 
  -3   3   2      101.09       80.72      6.08 o 
  -2   3   2     4154.18     4059.25     33.56 o 
  -1   3   2    22831.23    21794.01    160.01 o 
   0   3   2     6169.95     5839.66     40.32 o 
   1   3   2      146.96      158.17      5.74 o 
   2   3   2        1.13       -1.13      3.21 o 
   3   3   2       25.62       33.22      4.64 o 
   4   3   2      609.52      647.36     13.03 o 
   5   3   2       35.28       44.12      6.10 o 
   6   3   2      225.44      229.20     12.87 o 
   7   3   2      216.40      193.47     13.39 o 
   8   3   2      303.81      299.68     14.05 o 
   9   3   2        4.24       -3.19      6.21 o 
  10   3   2        4.69       17.33      8.77 o 
  11   3   2       10.45       16.96      8.89 o 
  12   3   2        0.19        9.79     10.16 o 
 -12   4   2       30.91       30.16     18.85 o 
 -11   4   2        0.13        9.42      8.05 o 
 -10   4   2       25.95       17.85      8.43 o 
  -9   4   2       33.81       14.00      7.60 o 
  -8   4   2      125.89      157.68     12.29 o 
  -7   4   2       41.68       48.73      9.41 o 
  -6   4   2     1284.92     1329.13     26.71 o 
  -5   4   2      655.79      687.26     15.33 o 
  -4   4   2     2030.19     2154.77     24.21 o 
  -3   4   2      580.88      570.25     10.12 o 
  -2   4   2       58.81       61.83      3.49 o 
  -1   4   2      536.10      471.07     10.09 o 
   0   4   2      128.57      117.70      4.10 o 
   1   4   2       23.59       24.07      2.79 o 
   2   4   2      123.06      121.44      4.67 o 
   3   4   2      413.68      409.01      7.99 o 
   4   4   2     1238.21     1221.75     18.47 o 
   5   4   2      146.12      147.92      8.53 o 
   6   4   2       64.51       66.02      8.01 o 
   7   4   2      623.05      629.55     18.71 o 
   8   4   2      306.23      317.61     15.37 o 
   9   4   2        2.04       10.60     17.59 o 
  10   4   2        9.98        8.13      7.07 o 
  11   4   2        5.23       11.66     11.00 o 
  12   4   2        2.04        7.96     10.29 o 
 -12   5   2        9.06        6.91     15.39 o 
 -11   5   2        1.03       -2.83     10.05 o 
 -10   5   2        2.62        7.23      9.42 o 
  -9   5   2      210.87      262.43     19.74 o 
  -8   5   2        8.20       12.38      5.85 o 
  -7   5   2      160.06      143.46     15.06 o 
  -6   5   2      723.20      780.33     16.63 o 
  -5   5   2       40.48       21.76      4.23 o 
  -4   5   2     1607.88     1598.50     21.48 o 
  -3   5   2      117.41      111.09      7.16 o 
  -2   5   2     8614.88     8996.64     76.35 o 
  -1   5   2       41.15       35.63      4.16 o 
   0   5   2       44.84       57.15      3.14 o 
   1   5   2        4.91        7.21      2.09 o 
   2   5   2      102.25      104.82      4.65 o 
   3   5   2       14.26        8.06      2.60 o 
   4   5   2        3.86       -0.15      2.79 o 
   5   5   2       28.03       30.92      7.35 o 
   6   5   2       24.16       21.97      5.21 o 
   7   5   2      446.57      447.96     19.47 o 
   8   5   2      156.45      137.95     11.94 o 
   9   5   2        0.98       27.81      8.18 o 
  10   5   2       29.80       44.67     10.51 o 
  11   5   2        4.46        6.45     11.00 o 
  12   5   2        6.78       21.99     16.34 o 
 -12   6   2        6.40       -3.14     12.57 o 
 -11   6   2        0.26       18.85     11.31 o 
 -10   6   2       33.72       51.52     15.71 o 
  -9   6   2        4.50       -5.65      6.60 o 
  -8   6   2        4.77       -1.77      5.44 o 
  -7   6   2        1.59       -0.21      4.30 o 
  -6   6   2     2953.32     3074.41     35.92 o 
  -5   6   2       39.87       35.60      5.35 o 
  -4   6   2     3744.28     3705.78     35.54 o 
  -3   6   2      556.25      570.99     10.03 o 
  -2   6   2      189.40      187.61      7.96 o 
  -1   6   2       71.59       62.26      4.33 o 
   0   6   2      136.27      129.74      4.31 o 
   1   6   2     1719.05     1747.59     16.96 o 
   2   6   2       23.96       21.62      3.08 o 
   3   6   2        0.88        2.37      2.34 o 
   4   6   2       89.03       90.16      6.65 o 
   5   6   2       76.21       82.24      6.98 o 
   6   6   2        2.87        1.55      4.08 o 
   7   6   2       72.89       58.64      7.43 o 
   8   6   2      331.56      335.80     15.42 o 
   9   6   2        6.30       14.65      5.86 o 
  10   6   2       25.31       22.88      7.00 o 
  11   6   2        5.34        7.23     11.00 o 
  12   6   2        0.05        3.77     13.19 o 
 -12   7   2        0.34        8.80     14.77 o 
 -11   7   2       35.42       11.94     12.88 o 
 -10   7   2       41.61       39.08     15.71 o 
  -9   7   2       24.19       22.00      8.67 o 
  -8   7   2      130.29      142.20     12.80 o 
  -7   7   2       23.79       13.60      5.91 o 
  -6   7   2     1072.50     1114.47     25.63 o 
  -5   7   2        7.41        2.52      4.31 o 
  -4   7   2       36.18       48.79      4.74 o 
  -3   7   2       80.59      107.70      8.33 o 
  -2   7   2     1015.58     1051.08     26.46 o 
  -1   7   2      290.72      262.14      7.66 o 
   0   7   2       66.02       72.99      3.73 o 
   1   7   2      402.38      419.05      8.02 o 
   2   7   2      449.91      417.08      8.45 o 
   3   7   2      444.33      480.35      9.83 o 
   4   7   2      267.79      273.55      7.77 o 
   5   7   2       21.38       28.35      5.17 o 
   6   7   2      114.12      115.29     13.51 o 
   7   7   2        0.85       -2.63      4.14 o 
   8   7   2       70.06       71.40      9.36 o 
   9   7   2        0.01       15.43      7.22 o 
  10   7   2       31.50       21.15      8.41 o 
  11   7   2        5.17       11.00     11.62 o 
 -11   8   2       14.84       26.70     14.45 o 
 -10   8   2       16.07        6.98      6.49 o 
  -9   8   2        1.98        6.13      6.22 o 
  -8   8   2        0.08        2.95      5.77 o 
  -7   8   2      102.74      103.65     10.79 o 
  -6   8   2      177.45      188.66     13.77 o 
  -5   8   2       62.73       68.48      8.26 o 
  -4   8   2      918.61      986.80     22.16 o 
  -3   8   2     1391.55     1503.24     34.95 o 
  -2   8   2      826.53      859.14     14.12 o 
  -1   8   2       94.66      108.00      6.37 o 
   0   8   2       98.69      109.96      4.57 o 
   1   8   2      197.18      195.73      7.38 o 
   2   8   2       11.46        9.00      2.85 o 
   3   8   2      324.50      322.55      8.21 o 
   4   8   2      196.06      185.92      9.16 o 
   5   8   2      113.13      118.92      8.66 o 
   6   8   2        1.46        2.09      4.11 o 
   7   8   2       76.17       70.09      9.60 o 
   8   8   2       37.18       30.58      7.43 o 
   9   8   2        8.74        9.42     11.94 o 
  10   8   2       16.79       43.04     16.02 o 
  11   8   2        6.09       27.02     16.02 o 
 -11   9   2       52.19       40.53     17.59 o 
 -10   9   2      158.27      192.27     27.96 o 
  -9   9   2        7.00        6.94      6.35 o 
  -8   9   2        0.22        0.11      4.94 o 
  -7   9   2       43.47       40.19      8.02 o 
  -6   9   2      296.31      317.25     14.99 o 
  -5   9   2       66.88       69.01      8.69 o 
  -4   9   2       15.47       19.67      5.36 o 
  -3   9   2      372.56      342.52     18.90 o 
  -2   9   2       44.08       52.57      5.52 o 
  -1   9   2      158.33      161.84      7.39 o 
   0   9   2       30.61       29.75      3.85 o 
   1   9   2       13.95        6.70      4.95 o 
   2   9   2      727.39      758.51     12.35 o 
   3   9   2     1359.86     1354.97     25.55 o 
   4   9   2       58.46       82.85      8.70 o 
   5   9   2        5.87        6.23      5.13 o 
   6   9   2      372.55      364.65     18.46 o 
   7   9   2      220.56      219.09     19.66 o 
   8   9   2        3.65       18.01      6.36 o 
   9   9   2        0.21        3.77      9.11 o 
 -11  10   2        0.00       33.62     16.34 o 
  -9  10   2        7.52       16.36      9.79 o 
  -8  10   2        0.15        5.00      7.74 o 
  -7  10   2       97.93       87.67     17.10 o 
  -6  10   2       96.25      120.40     15.19 o 
  -5  10   2       48.95       53.78     12.60 o 
  -4  10   2        1.35       -0.24      6.90 o 
  -3  10   2      113.66      129.46     10.29 o 
  -2  10   2      472.00      479.49     15.64 o 
  -1  10   2        4.25        3.81      3.64 o 
   0  10   2       20.36       17.52      3.76 o 
   1  10   2      345.76      344.44     20.09 o 
   2  10   2      127.06      121.22     17.32 o 
   3  10   2      264.32      237.71     12.02 o 
   4  10   2      162.49      166.71     14.86 o 
   5  10   2       88.36       91.27      9.96 o 
   6  10   2      119.46      113.46     14.42 o 
   7  10   2       92.69       92.97     11.12 o 
   8  10   2       17.31       23.73      8.77 o 
   9  10   2        2.37        0.00     10.68 o 
  10  10   2       39.09       32.04     15.39 o 
 -10  11   2       24.66       53.09     18.54 o 
  -9  11   2        2.22        2.55     10.52 o 
  -8  11   2       32.73       36.91     10.77 o 
  -7  11   2        4.89        6.72      5.93 o 
  -6  11   2        1.54        9.18     13.82 o 
  -5  11   2       15.82       18.22      8.44 o 
  -4  11   2       48.72       54.96      8.96 o 
  -3  11   2       24.29       27.34      6.38 o 
  -2  11   2        1.12       -2.28      3.96 o 
  -1  11   2        5.01        2.16      4.65 o 
   0  11   2      249.24      267.40     10.62 o 
   1  11   2        3.85       -2.35      4.21 o 
   2  11   2      392.51      402.91     18.69 o 
   3  11   2       19.27       14.44      7.10 o 
   4  11   2        5.17        5.15      6.26 o 
   5  11   2       49.28       42.14      7.54 o 
   6  11   2       31.35       36.54      7.55 o 
   7  11   2      157.77      123.65     20.54 o 
   8  11   2        5.48        4.82      6.41 o 
   9  11   2       19.49       24.86     10.49 o 
  10  11   2        0.00       16.96     14.14 o 
 -10  12   2        2.23        3.11     10.10 o 
  -9  12   2        8.71       13.40     10.11 o 
  -8  12   2        2.70        0.43     10.05 o 
  -7  12   2        7.23        0.88      5.95 o 
  -6  12   2        0.15       -5.17      5.17 o 
  -5  12   2        0.36       -0.46      5.13 o 
  -4  12   2        2.76        3.45      7.10 o 
  -3  12   2       20.04       18.22     16.49 o 
  -2  12   2       30.95       40.32      9.20 o 
  -1  12   2        0.04       -2.30      4.15 o 
   0  12   2      137.89      139.63      9.54 o 
   1  12   2      405.21      407.39     16.01 o 
   2  12   2        0.34        8.14      6.55 o 
   3  12   2      273.74      275.40     36.13 o 
   4  12   2       84.68       62.32     11.43 o 
   5  12   2       91.01       66.40     33.46 o 
   6  12   2      291.13      270.40     22.45 o 
   7  12   2        0.38        7.51      8.41 o 
   8  12   2        6.84        6.45     10.37 o 
   9  12   2       23.43       48.32     13.10 o 
  10  12   2        8.99       -5.03     15.08 o 
  -9  13   2       15.20        3.93     11.33 o 
  -8  13   2        6.14        3.48      9.48 o 
  -7  13   2       10.53       12.78      9.10 o 
  -6  13   2       44.60       44.73     11.97 o 
  -5  13   2       18.16       12.21      8.99 o 
  -4  13   2        2.45        6.76      9.11 o 
  -3  13   2       37.12       49.16     10.33 o 
  -2  13   2      160.37      160.98     13.00 o 
  -1  13   2        6.13       10.87      6.32 o 
   0  13   2       24.70       32.23      6.87 o 
   1  13   2       21.20       36.25      7.44 o 
   2  13   2       50.03       48.44     10.11 o 
   3  13   2       19.69       21.78     12.57 o 
   4  13   2        0.67        0.05      6.91 o 
   5  13   2       72.99       71.33     17.75 o 
   6  13   2        6.66        8.94      8.36 o 
   7  13   2       20.73       17.59     12.57 o 
   8  13   2       23.86       17.70     10.06 o 
   9  13   2       18.89        4.59     10.64 o 
  -8  14   2        1.35        0.03      9.99 o 
  -7  14   2        7.07       10.44     10.06 o 
  -6  14   2       13.16       15.06     10.37 o 
  -5  14   2        0.68       16.02      9.33 o 
  -4  14   2       11.37       15.87      8.67 o 
  -3  14   2       18.90       21.44      9.54 o 
  -2  14   2       77.47       76.69     10.10 o 
  -1  14   2       52.13       61.73     13.88 o 
   0  14   2       19.97       23.71      9.27 o 
   1  14   2      230.80      247.90     22.15 o 
   2  14   2        3.56        9.88      5.86 o 
   3  14   2       76.96       95.06     18.06 o 
   4  14   2        0.82        9.54      7.69 o 
   5  14   2        1.87       -4.72     10.68 o 
   6  14   2       13.95        3.77     11.94 o 
   7  14   2        2.88        1.94      8.90 o 
   8  14   2        8.80       -1.84     10.55 o 
  -8  15   2       29.73       22.00     13.43 o 
  -7  15   2        4.00       -7.66     14.77 o 
  -6  15   2       18.92       12.94     19.01 o 
  -5  15   2        0.28       -6.40      7.16 o 
  -4  15   2        0.66       12.25      8.59 o 
  -3  15   2        7.59       12.52      6.68 o 
  -2  15   2        6.24        9.62      5.91 o 
  -1  15   2        7.08        8.35     12.57 o 
   0  15   2       42.39       33.39      9.71 o 
   1  15   2        1.69        3.77      7.55 o 
   2  15   2       15.82       17.30      6.56 o 
   3  15   2       25.01       32.70     15.39 o 
   4  15   2       36.83       43.67     15.39 o 
   5  15   2       76.66      110.90     23.25 o 
   6  15   2       22.54       37.61     14.77 o 
   7  15   2       44.41       60.15     14.07 o 
  -7  16   2        0.12      -10.05     13.82 o 
  -6  16   2        7.13       18.67     10.66 o 
  -5  16   2        7.58        7.12      9.62 o 
  -4  16   2       16.58       13.70     19.79 o 
  -3  16   2        5.68        1.03     11.97 o 
  -2  16   2       29.82       29.68     24.19 o 
  -1  16   2       26.38       22.76      9.81 o 
   0  16   2       85.49       85.90     14.74 o 
   1  16   2      106.83      100.31     15.03 o 
   2  16   2        1.85       -0.94      9.42 o 
   3  16   2        3.71       21.85      9.44 o 
   4  16   2        2.60        1.83      7.60 o 
   5  16   2       14.03       12.79     13.35 o 
   6  16   2       15.08       19.01     11.00 o 
  -5  17   2        0.99       12.32     11.62 o 
  -4  17   2        0.05       22.89     11.14 o 
  -3  17   2       20.63       20.11     14.77 o 
  -2  17   2        0.91       10.54      8.30 o 
  -1  17   2        2.44        4.56      8.00 o 
   0  17   2        2.34       -0.24      7.88 o 
   1  17   2       10.60        9.97      8.09 o 
   2  17   2       25.05       11.78      9.55 o 
   3  17   2        2.33        7.92     19.95 o 
   4  17   2       11.10       13.60      9.66 o 
   5  17   2        7.94       -0.52     12.25 o 
  -3  18   2       45.25       47.42     16.49 o 
  -2  18   2        0.41        6.57      8.45 o 
  -1  18   2        7.10        5.34      9.11 o 
   0  18   2        0.02       16.53     10.33 o 
   1  18   2       16.91       12.77      9.28 o 
   2  18   2        1.32        3.23      9.13 o 
   3  18   2        4.10       13.35     10.00 o 
 -13   1   3       29.66       51.36     30.32 o 
 -12   1   3        0.18       10.53      8.88 o 
 -11   1   3        1.02        7.73      7.47 o 
 -10   1   3       27.50       35.59     10.09 o 
  -9   1   3        1.24       -2.27      5.08 o 
  -8   1   3       42.22       67.14      8.02 o 
  -7   1   3      116.54      134.07      8.23 o 
  -6   1   3       56.31       52.96      5.19 o 
  -5   1   3      524.38      509.70     10.76 o 
  -4   1   3       37.56       46.95      4.17 o 
  -3   1   3        0.75        2.15      2.83 o 
  -2   1   3      100.05       91.82      5.16 o 
  -1   1   3     8382.12     8406.26     64.97 o 
   0   1   3      263.71      222.68      7.10 o 
   1   1   3    11965.24    11351.05    122.76 o 
   2   1   3     1136.93     1079.01     20.89 o 
   3   1   3     5515.97     5602.24    101.32 o 
   4   1   3      525.96      555.58     17.77 o 
   5   1   3       39.24       53.71      8.53 o 
   6   1   3        2.96       -5.44      5.44 o 
   7   1   3      291.24      361.25     19.84 o 
   8   1   3       94.37       84.41      7.84 o 
   9   1   3       59.67       69.67      9.32 o 
  10   1   3       31.76       24.53     24.50 o 
  11   1   3        5.55        5.00      8.11 o 
  12   1   3        0.41        1.02     14.14 o 
 -13   2   3        1.98        8.49     12.32 o 
 -12   2   3        5.82       13.75     23.09 o 
 -11   2   3        3.37        6.75      7.47 o 
 -10   2   3       66.83       54.35     13.26 o 
  -9   2   3       31.24       25.66     11.35 o 
  -8   2   3       10.85       19.25     12.64 o 
  -7   2   3      113.04      119.71      9.64 o 
  -6   2   3       24.87       29.16      4.33 o 
  -5   2   3      579.37      666.60     12.15 o 
  -4   2   3      137.64      122.09      7.32 o 
  -3   2   3      205.30      209.41      6.23 o 
  -2   2   3      435.17      452.94      8.14 o 
  -1   2   3    11311.18    10710.93     97.89 o 
   0   2   3    32149.46    31066.35    220.24 o 
   1   2   3     3480.71     3351.45     27.40 o 
   2   2   3      116.87      123.81      5.36 o 
   3   2   3      349.12      310.34      9.70 o 
   4   2   3     1376.29     1603.41     36.13 o 
   5   2   3     1102.59     1248.98     51.99 o 
   6   2   3      668.73      692.96     31.10 o 
   7   2   3      225.32      236.12     13.36 o 
   8   2   3        0.28       -1.62      5.12 o 
   9   2   3        1.16        2.66      7.99 o 
  10   2   3       34.85       21.28      9.20 o 
  11   2   3        7.03       10.92      8.85 o 
  12   2   3        1.70       -1.29     10.55 o 
 -13   3   3       97.54       97.70     25.76 o 
 -12   3   3       11.97       20.39     20.26 o 
 -11   3   3        3.28       10.30      8.30 o 
 -10   3   3       82.40       68.96     12.10 o 
  -9   3   3       77.96       89.71     10.23 o 
  -8   3   3        5.28        4.48      5.34 o 
  -7   3   3       14.08       11.50     11.36 o 
  -6   3   3       56.72       56.04      6.88 o 
  -5   3   3     1051.43     1097.70     20.10 o 
  -4   3   3       45.25       40.49      4.21 o 
  -3   3   3     5810.69     5932.28     48.75 o 
  -2   3   3     2095.54     2078.92     19.64 o 
  -1   3   3       47.37       31.51      2.98 o 
   0   3   3     1319.97     1299.03     20.04 o 
   1   3   3      136.72      137.44      5.71 o 
   2   3   3       30.33       27.91      3.32 o 
   3   3   3     1884.89     1904.80     25.50 o 
   4   3   3      651.67      657.28     15.64 o 
   5   3   3        3.63       11.22      5.99 o 
   6   3   3        2.56        8.90      5.80 o 
   7   3   3        2.07       -1.14      8.47 o 
   8   3   3        4.87        5.29      5.94 o 
   9   3   3       44.89       57.75     11.40 o 
  10   3   3        2.77       -3.77      6.66 o 
  11   3   3        4.66       18.14      9.57 o 
  12   3   3        4.33       17.56     10.64 o 
 -12   4   3        1.63       12.25     15.71 o 
 -11   4   3        4.12       -2.40     12.72 o 
 -10   4   3       19.17       29.63      8.85 o 
  -9   4   3        1.00        3.04      6.71 o 
  -8   4   3       54.28       43.49      7.71 o 
  -7   4   3       20.44       25.87      5.94 o 
  -6   4   3      238.52      225.58     11.87 o 
  -5   4   3      482.87      461.63     11.39 o 
  -4   4   3      176.37      194.05      7.29 o 
  -3   4   3     1407.13     1533.91     17.75 o 
  -2   4   3     1657.82     1619.30     16.64 o 
  -1   4   3      356.22      326.58      5.88 o 
   0   4   3      857.83      918.28     11.51 o 
   1   4   3      928.25      845.54     11.75 o 
   2   4   3      455.88      408.78      8.62 o 
   3   4   3       57.53       76.17      5.24 o 
   4   4   3        1.36        8.23      4.14 o 
   5   4   3        0.08       -3.26      3.26 o 
   6   4   3       42.23       49.68      8.58 o 
   7   4   3      202.84      229.44     14.15 o 
   8   4   3       83.04       80.31      9.88 o 
   9   4   3       50.59       48.52     26.70 o 
  10   4   3       15.43       19.03      8.63 o 
  11   4   3        1.19        5.39     16.96 o 
  12   4   3        0.02        2.33      9.36 o 
 -12   5   3        1.25       12.57     14.77 o 
 -11   5   3        0.73       -3.46      9.74 o 
 -10   5   3        6.47        4.71      9.11 o 
  -9   5   3      123.16      120.82     14.77 o 
  -8   5   3       26.00       28.02      6.65 o 
  -7   5   3        0.78        7.58      4.82 o 
  -6   5   3     1027.91     1085.50     19.45 o 
  -5   5   3        6.33       16.19      4.05 o 
  -4   5   3     2082.41     2112.02     24.08 o 
  -3   5   3     3760.98     3784.89     33.12 o 
  -2   5   3     2165.08     2134.59     27.25 o 
  -1   5   3      530.04      499.43     11.41 o 
   0   5   3      297.10      293.80      6.61 o 
   1   5   3       49.71       65.18      4.31 o 
   2   5   3      121.08      115.24      5.92 o 
   3   5   3       40.43       42.03      3.91 o 
   4   5   3      418.00      442.55     12.06 o 
   5   5   3      351.14      375.80     11.97 o 
   6   5   3      427.56      402.33     13.15 o 
   7   5   3        2.58       -5.06      5.06 o 
   8   5   3        6.79        1.94      4.76 o 
   9   5   3       43.51       45.12     10.43 o 
  10   5   3       24.63        9.89      7.83 o 
  11   5   3        0.03       -3.33      8.17 o 
  12   5   3        0.88        2.43      9.57 o 
 -12   6   3        0.06        9.11     14.14 o 
 -11   6   3       20.07       39.90     14.45 o 
 -10   6   3        0.92       19.48     11.31 o 
  -9   6   3        0.40       15.39     10.05 o 
  -8   6   3      148.82      195.07     17.55 o 
  -7   6   3       84.42      107.72      8.62 o 
  -6   6   3       57.73       56.57      6.26 o 
  -5   6   3      262.24      289.37      9.66 o 
  -4   6   3       67.63       65.63      6.76 o 
  -3   6   3        1.67        5.65      2.41 o 
  -2   6   3      264.67      293.33     10.09 o 
  -1   6   3     1026.19      966.81     13.87 o 
   0   6   3      369.27      370.52      6.86 o 
   1   6   3       65.93       71.38      4.29 o 
   2   6   3       17.07       16.94      2.91 o 
   3   6   3        3.30       -1.30      2.58 o 
   4   6   3        0.39       -2.85      2.91 o 
   5   6   3        4.33        2.40      3.62 o 
   6   6   3        1.82        6.40      4.31 o 
   7   6   3        8.87       11.24      4.88 o 
   8   6   3       47.50       44.68      8.16 o 
   9   6   3        5.82        6.43      7.47 o 
  10   6   3       11.19        6.10      6.40 o 
  11   6   3        6.55        8.80     11.94 o 
 -12   7   3       16.51       10.37     15.71 o 
 -11   7   3        3.70        3.46     11.62 o 
 -10   7   3       53.61       61.55     11.94 o 
  -9   7   3        2.69        9.56      6.93 o 
  -8   7   3        6.88       -2.00      5.10 o 
  -7   7   3      147.08      178.48     13.71 o 
  -6   7   3      133.44      123.74     11.13 o 
  -5   7   3      534.04      514.65     16.67 o 
  -4   7   3      226.43      238.61     11.62 o 
  -3   7   3      705.23      740.92     17.32 o 
  -2   7   3       74.28       60.22      6.28 o 
  -1   7   3        0.46        1.18      2.46 o 
   0   7   3      260.57      229.38      5.80 o 
   1   7   3      257.93      267.29      6.85 o 
   2   7   3     1047.61      960.50     13.37 o 
   3   7   3       32.07       27.23      3.75 o 
   4   7   3        3.11        3.76      3.06 o 
   5   7   3      352.92      336.49     11.56 o 
   6   7   3        2.61       -1.77      4.09 o 
   7   7   3      258.21      260.76     13.77 o 
   8   7   3      130.73      138.48     12.90 o 
   9   7   3       27.14       35.73      7.51 o 
  10   7   3        0.10        1.49      6.33 o 
  11   7   3        1.73       19.16     12.25 o 
 -11   8   3        0.11        0.63     10.68 o 
 -10   8   3        0.62       17.21      8.66 o 
  -9   8   3        5.63        0.75      5.93 o 
  -8   8   3       27.32       64.57      9.49 o 
  -7   8   3      393.81      382.02     16.52 o 
  -6   8   3      443.32      456.00     17.28 o 
  -5   8   3       59.40       71.81      8.57 o 
  -4   8   3       70.70       95.61      9.15 o 
  -3   8   3        0.00       -3.89      6.84 o 
  -2   8   3       56.24       69.73      6.85 o 
  -1   8   3      101.21      111.21      6.57 o 
   0   8   3        4.44        1.08      1.82 o 
   1   8   3       50.96       67.03      4.61 o 
   2   8   3       38.16       41.72      4.66 o 
   3   8   3        1.25        0.81      2.75 o 
   4   8   3       47.31       37.23      5.29 o 
   5   8   3        1.07        4.94      4.30 o 
   6   8   3        5.28        9.22      4.61 o 
   7   8   3       48.85       46.80     10.54 o 
   8   8   3        0.62        1.14      6.69 o 
   9   8   3       14.79       13.19     12.25 o 
  11   8   3        4.29       19.48     15.39 o 
 -11   9   3       26.85        0.00     14.45 o 
 -10   9   3        2.35        8.17      9.11 o 
  -9   9   3       10.34       20.24      7.02 o 
  -8   9   3       10.78        6.21      7.02 o 
  -7   9   3        1.74        0.26      5.06 o 
  -6   9   3        9.91        3.89      6.47 o 
  -5   9   3       23.72        8.46      8.88 o 
  -4   9   3        3.83        4.00      4.73 o 
  -3   9   3      213.97      231.24     19.18 o 
  -2   9   3       24.97       16.15      5.75 o 
  -1   9   3        0.30       -2.44      2.44 o 
   0   9   3      111.73      108.72      6.32 o 
   1   9   3      152.12      159.32      8.34 o 
   2   9   3       12.16       11.34      4.55 o 
   3   9   3      491.45      481.08     10.59 o 
   4   9   3       27.41       24.62      5.12 o 
   5   9   3       60.13       79.85     10.08 o 
   6   9   3       14.45        5.00      9.12 o 
   7   9   3      144.27      145.19     12.63 o 
   8   9   3       65.06       51.59      8.81 o 
   9   9   3       16.43        5.65     10.05 o 
  10   9   3        4.97       19.79     11.94 o 
 -11  10   3        3.62       16.65     16.65 o 
 -10  10   3        7.56        6.60     12.25 o 
  -9  10   3        8.32       12.79     11.31 o 
  -8  10   3        0.24        4.06      7.67 o 
  -7  10   3        7.59       11.41      6.32 o 
  -6  10   3        0.02       -6.22      6.22 o 
  -5  10   3       26.27       17.88      6.10 o 
  -4  10   3       42.00       45.75      7.51 o 
  -3  10   3       53.83       43.98      8.22 o 
  -2  10   3        3.74       12.39      5.51 o 
  -1  10   3        3.08        4.19      3.67 o 
   0  10   3       26.33       20.02      3.84 o 
   1  10   3      297.30      305.45     17.82 o 
   2  10   3      672.25      650.34     33.10 o 
   3  10   3      124.71       86.39     25.13 o 
   4  10   3      360.91      368.07     15.12 o 
   5  10   3      343.21      326.22     14.81 o 
   6  10   3       27.48       31.54      9.54 o 
   7  10   3        0.53        4.48      5.51 o 
   8  10   3        0.01       -1.42      9.59 o 
   9  10   3        2.43       -2.75      7.09 o 
  10  10   3        2.86        6.28     12.57 o 
 -10  11   3       38.13       89.22     22.93 o 
  -9  11   3       28.62       19.05     10.55 o 
  -8  11   3        0.24       14.22      6.83 o 
  -7  11   3       39.66       40.22     14.22 o 
  -6  11   3       86.95       86.12     10.38 o 
  -5  11   3        1.40       -6.67      7.70 o 
  -4  11   3        7.84        3.32      6.26 o 
  -3  11   3        3.47        4.53      5.16 o 
  -2  11   3       12.68        9.02      4.90 o 
  -1  11   3        0.00       -1.33      4.34 o 
   0  11   3      259.49      257.69     10.79 o 
   1  11   3      502.75      481.76     15.52 o 
   2  11   3        4.96        6.15      8.64 o 
   3  11   3      126.21      123.56     13.82 o 
   4  11   3        5.22        7.35      6.55 o 
   5  11   3       26.37       26.67      9.10 o 
   6  11   3      254.70      239.33     16.67 o 
   7  11   3      142.00      137.77     18.84 o 
   8  11   3        6.94        5.35      6.13 o 
   9  11   3        0.00        1.88      8.14 o 
  10  11   3        0.67        4.71     11.94 o 
 -10  12   3        0.39       -4.88      8.47 o 
  -9  12   3        0.71       -5.25      8.11 o 
  -8  12   3        1.79       -7.31      7.31 o 
  -7  12   3       47.23       52.23      9.37 o 
  -6  12   3        0.29        0.42      5.34 o 
  -5  12   3        0.62       -3.32      9.59 o 
  -4  12   3      332.13      323.19     15.14 o 
  -3  12   3      415.14      430.20     21.32 o 
  -2  12   3      145.62      129.61     14.30 o 
  -1  12   3       24.34       19.96      6.15 o 
   0  12   3      203.75      202.40     11.18 o 
   1  12   3      156.84      162.80     11.97 o 
   2  12   3        7.33        0.49      9.74 o 
   3  12   3      160.55      171.46     16.33 o 
   4  12   3        3.55       -2.68      5.57 o 
   5  12   3      363.27      420.00     22.43 o 
   6  12   3       53.95       32.43     10.64 o 
   7  12   3        1.05       -1.51      6.79 o 
   8  12   3        0.22       -2.79      8.21 o 
   9  12   3       15.45       22.63     11.36 o 
  -9  13   3       10.29        5.77     10.31 o 
  -8  13   3        1.13        0.42      9.42 o 
  -7  13   3       30.39       12.09      7.42 o 
  -6  13   3       82.65       78.85     11.06 o 
  -5  13   3       11.86       13.90      9.26 o 
  -4  13   3      356.07      406.96     22.44 o 
  -3  13   3       11.30       23.74     19.32 o 
  -2  13   3      591.91      615.70     28.97 o 
  -1  13   3      248.55      241.02     15.33 o 
   0  13   3        6.37        3.69      5.02 o 
   1  13   3        0.45        0.63      4.84 o 
   2  13   3       16.96       12.00      8.01 o 
   3  13   3        9.73        5.56      7.42 o 
   4  13   3        3.44       -2.10      6.40 o 
   5  13   3       28.15       26.76      9.30 o 
   6  13   3        1.74        0.46      7.29 o 
   7  13   3       20.84       34.21     11.53 o 
   8  13   3       39.20       25.39     11.62 o 
   9  13   3        0.63       12.76     11.99 o 
  -8  14   3       17.48       25.20     27.18 o 
  -7  14   3        4.34       -2.93      8.50 o 
  -6  14   3        0.61        3.76      8.53 o 
  -5  14   3        1.27       10.21      9.33 o 
  -4  14   3       17.86       15.58      9.90 o 
  -3  14   3      789.23      828.45     44.93 o 
  -2  14   3      476.48      458.38     18.71 o 
  -1  14   3       92.43      103.11     11.54 o 
   0  14   3       29.46        9.27      7.66 o 
   1  14   3       85.46       93.77     17.12 o 
   2  14   3        2.22       -4.22      5.44 o 
   3  14   3        0.33        0.89      6.93 o 
   4  14   3        2.17       -0.08      7.10 o 
   5  14   3       10.07       16.33     14.77 o 
   6  14   3       46.56       38.51     10.86 o 
   7  14   3       54.42       35.19     16.65 o 
   8  14   3        8.23       14.61     11.77 o 
  -8  15   3        2.63        1.88     16.65 o 
  -7  15   3       23.40       31.37     13.04 o 
  -6  15   3        1.83       10.51      9.97 o 
  -5  15   3        2.17        8.80     12.72 o 
  -4  15   3        0.63       -6.21      7.54 o 
  -3  15   3       10.14       15.49      7.17 o 
  -2  15   3        7.62       15.00      6.72 o 
  -1  15   3       89.96      105.51     14.71 o 
   0  15   3        2.56       -4.40      6.55 o 
   1  15   3       56.74       72.65     13.11 o 
   2  15   3       18.13       16.10      9.39 o 
   3  15   3        5.17        6.08     17.44 o 
   4  15   3       53.93       52.44     11.85 o 
   5  15   3        3.17        1.19      7.77 o 
   6  15   3        0.83       31.73     16.34 o 
   7  15   3        1.48        8.81     16.49 o 
  -7  16   3        0.07       -9.42     15.39 o 
  -6  16   3        1.87        5.40     10.19 o 
  -5  16   3       13.32       27.12     11.15 o 
  -4  16   3       23.59       17.07      9.65 o 
  -3  16   3        9.83       17.38      7.00 o 
  -2  16   3        3.31       12.36      8.06 o 
  -1  16   3      211.43      234.31     37.70 o 
   0  16   3        8.55        3.98     13.82 o 
   1  16   3       40.94       49.69     18.85 o 
   2  16   3        0.53        6.09      7.22 o 
   3  16   3        3.93        6.09      7.69 o 
   4  16   3       30.15       13.19     13.19 o 
   5  16   3       19.53       23.25     15.39 o 
   6  16   3        1.50       -5.80      8.22 o 
  -5  17   3       19.14       10.81     11.17 o 
  -4  17   3       36.94       19.70      8.70 o 
  -3  17   3        8.57       16.23     12.57 o 
  -2  17   3        2.70        3.46     12.88 o 
  -1  17   3        5.05        4.40     11.62 o 
   0  17   3        1.35       -2.51     11.00 o 
   1  17   3        8.61       10.68     12.25 o 
   2  17   3      118.95      123.47     24.82 o 
   3  17   3      181.88      225.88     32.36 o 
   4  17   3       30.07       14.70     10.29 o 
   5  17   3        0.10       -6.70      8.01 o 
  -3  18   3        0.16        9.65      9.41 o 
  -2  18   3        9.87        3.51      8.68 o 
  -1  18   3        1.40        1.88      8.22 o 
   0  18   3        2.55        6.49      8.65 o 
   1  18   3       13.96       -0.16     11.15 o 
   2  18   3       22.44       10.08     12.10 o 
   3  18   3        0.38        1.82      9.88 o 
 -13   0   4        2.47        5.97     16.65 o 
 -12   0   4        6.71       -0.94     10.68 o 
 -11   0   4        0.00       12.57     11.00 o 
 -10   0   4      103.51      128.18     21.99 o 
  -9   0   4      477.74      432.60     29.53 o 
  -8   0   4      787.76      771.10     23.84 o 
  -7   0   4       16.69       22.12      7.70 o 
  -6   0   4       95.57       98.69     15.39 o 
  -5   0   4     1236.98     1312.79     25.85 o 
  -4   0   4      448.72      484.75     13.85 o 
  -3   0   4       36.43       32.94      4.77 o 
  -2   0   4      648.95      678.84     14.54 o 
  -1   0   4      986.81      891.77     16.22 o 
   0   0   4        0.53        4.08      3.31 o 
   1   0   4      748.31      733.85     15.44 o 
   2   0   4       30.54       43.35      8.17 o 
   3   0   4      302.45      307.88     17.91 o 
   4   0   4      120.73       98.02     14.45 o 
   5   0   4        0.93       -6.28      6.28 o 
   6   0   4       20.30       36.44     12.25 o 
   7   0   4        9.28        5.97     11.31 o 
   8   0   4       13.13       31.10     14.14 o 
   9   0   4       94.75       75.24     11.84 o 
  10   0   4       23.94       33.30     14.14 o 
  11   0   4        1.10        7.23     13.82 o 
  12   0   4        0.58       -3.46     14.77 o 
 -13   1   4        0.47      -10.16     14.45 o 
 -12   1   4       40.26       36.23     13.35 o 
 -11   1   4       26.78       23.40     21.68 o 
 -10   1   4       45.53       54.67     11.33 o 
  -9   1   4        2.82        1.08      5.40 o 
  -8   1   4       25.90       12.14     10.54 o 
  -7   1   4        1.52        2.82      3.59 o 
  -6   1   4        2.96        3.16      3.25 o 
  -5   1   4       70.75       71.85      5.34 o 
  -4   1   4        2.37        3.07      2.38 o 
  -3   1   4        1.54       -0.35      2.10 o 
  -2   1   4     1057.53      961.88     14.30 o 
  -1   1   4       51.82       55.35      3.65 o 
   0   1   4     2885.99     2649.06     23.24 o 
   1   1   4      563.04      536.27     10.82 o 
   2   1   4      607.82      537.84     16.74 o 
   3   1   4     1078.60     1051.75     22.98 o 
   4   1   4     1288.10     1373.00     29.32 o 
   5   1   4      178.78      202.05     18.54 o 
   6   1   4      313.27      385.05     18.64 o 
   7   1   4       62.16       73.37     25.45 o 
   8   1   4      187.11      187.92     17.09 o 
   9   1   4       16.27        5.58      6.35 o 
  10   1   4        1.82       12.17      9.58 o 
  11   1   4       13.95        2.90      8.76 o 
  12   1   4       13.01       32.62     13.50 o 
 -13   2   4        0.22        2.41     10.78 o 
 -12   2   4        3.69        8.14     13.19 o 
 -11   2   4        4.09       12.60      8.05 o 
 -10   2   4       78.84       94.36     12.86 o 
  -9   2   4        0.62       -4.44      5.99 o 
  -8   2   4      272.75      261.53     14.05 o 
  -7   2   4      217.08      209.23     12.54 o 
  -6   2   4        0.81        0.46      3.00 o 
  -5   2   4       45.94       50.92      5.99 o 
  -4   2   4      432.63      441.77      9.21 o 
  -3   2   4      313.79      296.02      7.35 o 
  -2   2   4      140.80      134.39      6.80 o 
  -1   2   4       25.42       22.42      2.71 o 
   0   2   4      606.38      579.75     10.80 o 
   1   2   4       43.36       50.10      3.75 o 
   2   2   4       21.60       25.51      4.76 o 
   3   2   4        0.26       -0.92      3.12 o 
   4   2   4      165.27      186.82     15.87 o 
   5   2   4      165.59      221.36     15.77 o 
   6   2   4      118.54      114.06     12.55 o 
   7   2   4       53.33       49.80     10.76 o 
   8   2   4       35.53       24.92      7.83 o 
   9   2   4       42.35       37.39     10.66 o 
  10   2   4        7.53       -6.36      7.16 o 
  11   2   4        1.96        2.37      8.88 o 
  12   2   4        0.00       -1.59     10.99 o 
 -13   3   4        0.15       11.94     17.59 o 
 -12   3   4       19.45       25.13     17.91 o 
 -11   3   4      108.35      107.66     17.75 o 
 -10   3   4       19.16       24.24      8.76 o 
  -9   3   4        1.71       -1.62      4.70 o 
  -8   3   4      107.26      117.65     10.55 o 
  -7   3   4      420.95      415.35     14.55 o 
  -6   3   4       98.77      106.06      8.68 o 
  -5   3   4       12.20       12.55      4.30 o 
  -4   3   4      181.36      206.31      7.25 o 
  -3   3   4      352.56      321.64     16.78 o 
  -2   3   4        5.93        4.52      3.39 o 
  -1   3   4     1368.73     1435.14     15.19 o 
   0   3   4     1492.69     1446.08     15.59 o 
   1   3   4      739.63      757.53     11.32 o 
   2   3   4      611.76      599.62     10.75 o 
   3   3   4       12.38       13.99      5.63 o 
   4   3   4       21.59       16.00      4.76 o 
   5   3   4       43.06       53.91     15.39 o 
   6   3   4       81.53       65.35     10.44 o 
   7   3   4        6.94        1.64      5.34 o 
   8   3   4       58.92       25.33      9.80 o 
   9   3   4       27.98        6.18      8.00 o 
  10   3   4        3.71       22.99      9.13 o 
  11   3   4       23.00       31.77     11.10 o 
  12   3   4       31.32       32.88     13.95 o 
 -12   4   4        5.80        3.77     14.77 o 
 -11   4   4        1.42        3.14     10.37 o 
 -10   4   4       21.34       26.01      8.55 o 
  -9   4   4       18.62       21.37      8.30 o 
  -8   4   4      240.62      253.27     15.00 o 
  -7   4   4       25.21       12.36      5.38 o 
  -6   4   4        0.25        0.11      4.01 o 
  -5   4   4      126.81      157.58     15.38 o 
  -4   4   4     2201.39     2317.41     25.39 o 
  -3   4   4     1030.39     1062.66     14.64 o 
  -2   4   4     6734.91     6854.83     50.47 o 
  -1   4   4     5421.83     5447.75     40.92 o 
   0   4   4      813.69      844.93     11.77 o 
   1   4   4      762.75      730.58     11.51 o 
   2   4   4       10.18       14.40      3.06 o 
   3   4   4       21.01       11.81      3.33 o 
   4   4   4      440.96      455.70     23.29 o 
   5   4   4      226.29      237.73     12.56 o 
   6   4   4       20.81       22.03      6.08 o 
   7   4   4      115.30      123.64     11.17 o 
   8   4   4      258.82      234.20     15.61 o 
   9   4   4       13.71       -0.23      6.64 o 
  10   4   4       11.67       17.76      8.53 o 
  11   4   4        8.62       24.56      9.97 o 
  12   4   4        1.95       10.54     11.84 o 
 -12   5   4       12.79       10.68     14.77 o 
 -11   5   4       10.79        8.17     11.94 o 
 -10   5   4        0.86        1.57      9.11 o 
  -9   5   4       46.04       72.26     16.65 o 
  -8   5   4       67.86       73.70      8.81 o 
  -7   5   4      214.26      219.93     23.03 o 
  -6   5   4       22.88       31.52      5.17 o 
  -5   5   4      430.66      410.82     11.12 o 
  -4   5   4        7.16        0.86      2.57 o 
  -3   5   4       72.85       53.41      4.76 o 
  -2   5   4      671.62      653.82      9.82 o 
  -1   5   4      134.44      119.91      6.08 o 
   0   5   4       21.94       15.91      4.72 o 
   1   5   4     1790.72     1782.17     19.98 o 
   2   5   4       90.48      104.53      5.97 o 
   3   5   4       12.32       16.60      3.57 o 
   4   5   4        4.67       -0.70      2.86 o 
   5   5   4      247.10      256.06     10.99 o 
   6   5   4       17.75       19.53      5.43 o 
   7   5   4       82.86       91.63     10.13 o 
   8   5   4      124.67      127.13     11.96 o 
   9   5   4        4.52        3.92      7.59 o 
  10   5   4       10.58       16.69      6.88 o 
  11   5   4       12.62        6.43      6.47 o 
  12   5   4        8.20       28.59     19.79 o 
 -12   6   4       38.08       21.36     16.65 o 
 -11   6   4       11.63       38.33     15.08 o 
 -10   6   4        1.95       23.88     11.62 o 
  -9   6   4       31.93       27.33     11.62 o 
  -8   6   4      134.09      115.39     13.65 o 
  -7   6   4       14.59        6.97      5.51 o 
  -6   6   4      127.61      124.91      9.29 o 
  -5   6   4      220.79      242.27     12.08 o 
  -4   6   4     1019.81     1031.30     15.75 o 
  -3   6   4        7.26        7.14      2.44 o 
  -2   6   4     8126.08     8308.40     83.10 o 
  -1   6   4     1323.28     1270.91     20.47 o 
   0   6   4     1723.15     1741.23     19.26 o 
   1   6   4       11.69       19.42      3.95 o 
   2   6   4      528.27      515.61     10.83 o 
   3   6   4       78.75       69.02      5.52 o 
   4   6   4      210.96      211.59      7.86 o 
   5   6   4      161.63      162.81      9.82 o 
   6   6   4      104.18       95.06      8.58 o 
   7   6   4      148.07      145.41     14.21 o 
   8   6   4       24.49       27.15      7.25 o 
   9   6   4       15.30       11.49      7.31 o 
  10   6   4        3.97        5.26      6.13 o 
  11   6   4       11.82       12.57      9.58 o 
 -12   7   4        0.28       21.36     16.02 o 
 -11   7   4        1.82       21.99     12.88 o 
 -10   7   4        0.06        7.41      7.17 o 
  -9   7   4        5.29       13.70      6.99 o 
  -8   7   4       89.70       92.67     13.63 o 
  -7   7   4       33.55       45.91      7.94 o 
  -6   7   4        7.71       -3.78      7.26 o 
  -5   7   4      153.70      169.81     11.79 o 
  -4   7   4      641.66      611.54     17.07 o 
  -3   7   4      109.42      112.13      8.68 o 
  -2   7   4     1910.51     2021.50     23.04 o 
  -1   7   4     1522.52     1506.16     23.29 o 
   0   7   4      115.03      117.55      5.91 o 
   1   7   4      396.91      390.64      8.84 o 
   2   7   4       49.11       47.33      4.27 o 
   3   7   4      117.90      143.78      7.02 o 
   4   7   4       36.99       46.19      4.82 o 
   5   7   4       20.66       21.61      6.21 o 
   6   7   4      209.95      236.00     17.87 o 
   7   7   4      583.32      576.14     17.64 o 
   8   7   4      119.13      141.88     12.65 o 
   9   7   4        2.91       10.07      6.10 o 
  10   7   4        5.61        9.54     18.54 o 
  11   7   4        3.58       -9.42      9.42 o 
 -11   8   4       20.80       38.64     17.28 o 
 -10   8   4       12.69       15.05      8.33 o 
  -9   8   4       20.14       45.87     14.14 o 
  -8   8   4        4.64       -2.55      4.97 o 
  -7   8   4       56.06       65.04      9.42 o 
  -6   8   4      638.04      686.85     27.64 o 
  -5   8   4       82.13       81.07      9.20 o 
  -4   8   4      296.71      302.08     12.94 o 
  -3   8   4      494.06      534.94     15.84 o 
  -2   8   4       12.01       15.65      3.49 o 
  -1   8   4      265.41      288.13      7.98 o 
   0   8   4       47.26       46.88      4.41 o 
   1   8   4        9.43        8.67      2.83 o 
   2   8   4        0.47        0.70      2.61 o 
   3   8   4       42.55       53.79      4.96 o 
   4   8   4      167.94      178.02     11.06 o 
   5   8   4       36.67       39.79      7.27 o 
   6   8   4       18.34       16.71      7.02 o 
   7   8   4       71.77       80.09     15.04 o 
   8   8   4        1.09       -1.70      4.66 o 
   9   8   4        4.22       -0.31      8.17 o 
  11   8   4       14.47       12.88     16.02 o 
 -11   9   4        0.70       12.57     14.45 o 
 -10   9   4       13.85       25.45     12.25 o 
  -9   9   4        1.43       -7.17      7.17 o 
  -8   9   4       30.72       41.22      8.98 o 
  -7   9   4      289.32      277.10     16.08 o 
  -6   9   4       87.69      103.70     10.70 o 
  -5   9   4      394.28      431.44     16.37 o 
  -4   9   4        5.22        1.18      4.51 o 
  -3   9   4       48.93       53.91      7.44 o 
  -2   9   4       15.83       17.83      5.06 o 
  -1   9   4        3.11        1.74      2.87 o 
   0   9   4        2.97       -1.20      2.59 o 
   1   9   4       31.43       39.54      5.03 o 
   2   9   4      345.16      362.05     10.63 o 
   3   9   4       84.45       81.36      6.86 o 
   4   9   4      249.34      261.21     17.55 o 
   5   9   4      187.50      191.37     11.16 o 
   6   9   4      174.90      187.41     22.15 o 
   7   9   4       45.94       40.72     12.56 o 
   8   9   4       56.27       69.72      9.95 o 
   9   9   4        3.85       19.48     13.19 o 
  11   9   4       15.70       32.04     19.48 o 
 -11  10   4       38.51       38.33     19.79 o 
 -10  10   4       32.26       37.07     15.71 o 
  -9  10   4       18.52       18.15      9.86 o 
  -8  10   4        0.01       -6.91      6.91 o 
  -7  10   4        4.18        7.53      6.18 o 
  -6  10   4       24.05       17.63     12.10 o 
  -5  10   4       64.41       67.29     11.44 o 
  -4  10   4        0.22        2.79      4.53 o 
  -3  10   4        3.93        7.58      5.03 o 
  -2  10   4       10.16        9.93      5.88 o 
  -1  10   4        3.45        3.53      3.72 o 
   0  10   4        1.14       -1.18      2.89 o 
   1  10   4      150.87      146.78      8.67 o 
   2  10   4      450.18      447.25     12.22 o 
   3  10   4        2.45        1.49      5.88 o 
   4  10   4       96.89       85.02      9.12 o 
   5  10   4       17.82       13.66      9.29 o 
   6  10   4        4.25        9.48      9.11 o 
   7  10   4       31.86       27.64      7.25 o 
   8  10   4        2.55        2.35      5.47 o 
   9  10   4        0.45        9.11     11.94 o 
  10  10   4        5.04      -10.05     11.31 o 
 -10  11   4        5.18       -0.94     12.25 o 
  -9  11   4        0.19       12.03      9.13 o 
  -8  11   4        0.52       -4.53      4.82 o 
  -7  11   4       22.75       12.31      6.47 o 
  -6  11   4        6.66       12.65      6.20 o 
  -5  11   4        8.61       11.66      8.22 o 
  -4  11   4      159.98      189.53     13.79 o 
  -3  11   4        1.21        4.61      4.93 o 
  -2  11   4       99.55      115.43     10.07 o 
  -1  11   4       45.06       39.08      8.21 o 
   0  11   4       86.52       91.34     10.63 o 
   1  11   4      212.67      242.11     12.88 o 
   2  11   4      501.06      482.24     21.05 o 
   3  11   4      310.11      318.88     17.88 o 
   4  11   4        2.14       -2.42      6.21 o 
   5  11   4       46.19       54.89     10.64 o 
   6  11   4        8.96       11.85      8.55 o 
   7  11   4        4.16       20.84      6.98 o 
   8  11   4        1.04        2.31      6.18 o 
   9  11   4        7.14       11.62     12.57 o 
  10  11   4       13.94       11.94     15.08 o 
 -10  12   4       17.77        9.85      9.41 o 
  -9  12   4       25.90       27.87     11.72 o 
  -8  12   4        7.40       14.34      9.88 o 
  -7  12   4       38.56       46.58     10.68 o 
  -6  12   4       24.06       20.40      6.79 o 
  -5  12   4        4.94       12.00      6.26 o 
  -4  12   4       10.34        5.58      7.35 o 
  -3  12   4        0.07        5.07      5.10 o 
  -2  12   4      141.27      126.27     14.15 o 
  -1  12   4      126.19      132.83     11.38 o 
   0  12   4       38.22       30.77      6.82 o 
   1  12   4      356.91      385.09     13.12 o 
   2  12   4      209.05      217.11     18.54 o 
   3  12   4       21.23       21.60     12.72 o 
   4  12   4        7.95        1.28      6.40 o 
   5  12   4       76.08       80.49     14.61 o 
   6  12   4        1.97       -1.99     15.39 o 
   7  12   4       54.22       51.37     22.46 o 
   8  12   4       32.64       39.90     17.91 o 
   9  12   4        5.62       -6.14      9.65 o 
  -9  13   4       23.11       23.03     11.77 o 
  -8  13   4        3.94        9.91     10.47 o 
  -7  13   4        2.39        2.78      6.60 o 
  -6  13   4        0.06        2.86      6.66 o 
  -5  13   4        0.91        6.92      8.50 o 
  -4  13   4       45.11       25.48     10.37 o 
  -3  13   4       34.07       30.25     23.72 o 
  -2  13   4      330.95      334.43     17.20 o 
  -1  13   4       16.69       15.35      6.10 o 
   0  13   4        3.01        0.86      4.92 o 
   1  13   4       86.66      112.65     10.94 o 
   2  13   4        0.13        6.26      6.71 o 
   3  13   4        1.76       -0.30      5.88 o 
   4  13   4       37.86       36.10      9.65 o 
   5  13   4        2.14        3.23      7.10 o 
   6  13   4        9.25        9.52      8.55 o 
   7  13   4       15.21       24.82     15.39 o 
   8  13   4        8.53        2.20     13.51 o 
  -8  14   4       45.26       37.55     19.16 o 
  -7  14   4        0.47       -2.71      9.08 o 
  -6  14   4        1.41        5.15      8.99 o 
  -5  14   4        3.32        2.48     17.12 o 
  -4  14   4        5.27        2.98      7.83 o 
  -3  14   4        1.47        8.33      8.17 o 
  -2  14   4        2.99        6.93      5.59 o 
  -1  14   4       33.95       32.50      7.75 o 
   0  14   4       52.57       89.85     18.85 o 
   1  14   4        0.63        5.01      7.23 o 
   2  14   4       56.29       73.25     10.03 o 
   3  14   4       64.96       38.06     10.84 o 
   4  14   4       33.61       46.14     11.08 o 
   5  14   4       66.78       94.64     19.79 o 
   6  14   4        1.64        5.65     12.88 o 
   7  14   4       15.44       26.70     16.34 o 
   8  14   4        0.00        6.31      9.66 o 
  -7  15   4        1.18        1.66     10.99 o 
  -6  15   4        6.21        6.65     11.62 o 
  -5  15   4        0.14       -7.29      7.29 o 
  -4  15   4        4.86       24.72      9.97 o 
  -3  15   4        2.82        7.37      7.88 o 
  -2  15   4       14.07        9.72      6.68 o 
  -1  15   4      240.46      225.17     16.09 o 
   0  15   4      152.81      177.09     18.55 o 
   1  15   4        0.41        8.17      7.11 o 
   2  15   4       13.17       10.90     22.46 o 
   3  15   4       17.87        4.27      8.33 o 
   4  15   4        8.21       13.79      8.00 o 
   5  15   4        0.51       -8.80      9.42 o 
   6  15   4        6.54       21.68     13.51 o 
   7  15   4       32.82       21.34     10.87 o 
  -6  16   4        1.11        7.10     10.31 o 
  -5  16   4        5.99       -4.40      8.88 o 
  -4  16   4       16.41       -2.12      8.95 o 
  -3  16   4        5.64       -0.09      8.80 o 
  -2  16   4       11.27       11.31     16.49 o 
  -1  16   4        7.61       -0.89      6.74 o 
   0  16   4        4.08        4.18      7.22 o 
   1  16   4       36.66       47.44     16.65 o 
   2  16   4        0.10       17.59     12.57 o 
   3  16   4       21.61       26.39     14.45 o 
   4  16   4       55.38       56.55     18.85 o 
   5  16   4        8.96       12.52      9.87 o 
   6  16   4        4.88      -11.62     12.25 o 
  -5  17   4        0.70       12.43     10.95 o 
  -4  17   4        0.18        4.14     12.72 o 
  -3  17   4       14.05       13.95     11.94 o 
  -2  17   4        2.36       -8.80      8.80 o 
  -1  17   4        5.94       -8.80      8.80 o 
   0  17   4        6.98        8.80     12.25 o 
   1  17   4       46.10       49.95     16.96 o 
   2  17   4       18.81       45.24     16.96 o 
   3  17   4       42.33       42.85     12.54 o 
  -3  18   4       14.36        5.03     15.71 o 
  -2  18   4       11.83       13.51     16.34 o 
  -1  18   4        6.18        4.40     14.14 o 
   0  18   4        9.87        5.34     14.45 o 
   1  18   4        8.81       24.19     16.34 o 
   2  18   4       19.75       37.39     18.54 o 
 -13   1   5        1.72        5.75     11.02 o 
 -12   1   5        0.72        8.87      8.59 o 
 -11   1   5        1.42       15.81      8.88 o 
 -10   1   5       15.20       22.98     12.88 o 
  -9   1   5      196.87      216.39     18.50 o 
  -8   1   5      291.38      301.30     13.24 o 
  -7   1   5        1.74        3.06      3.57 o 
  -6   1   5       84.15       84.43      6.34 o 
  -5   1   5       27.21       26.03      3.90 o 
  -4   1   5      224.98      228.78     12.06 o 
  -3   1   5        0.31        3.18      2.77 o 
  -2   1   5      228.48      229.35      6.45 o 
  -1   1   5     1351.38     1361.30     15.91 o 
   0   1   5     1283.43     1198.03     15.03 o 
   1   1   5     2006.67     1957.17     28.94 o 
   2   1   5       11.55       12.64      3.62 o 
   3   1   5       26.65       14.68     12.88 o 
   4   1   5       52.81       61.72     11.62 o 
   5   1   5       37.45       27.27      7.77 o 
   6   1   5       23.53       13.27     11.31 o 
   7   1   5        6.84        5.65     17.12 o 
   8   1   5        1.24        0.52     10.68 o 
   9   1   5       25.27       26.09      9.43 o 
  10   1   5       18.06       11.59      9.11 o 
  11   1   5        6.50       15.27     12.41 o 
  12   1   5        0.96       16.55     12.07 o 
 -13   2   5        1.50       -0.96     11.09 o 
 -12   2   5       12.93       29.01      9.87 o 
 -11   2   5       38.68       38.73     10.22 o 
 -10   2   5       56.89       58.13     10.77 o 
  -9   2   5      112.88      120.31     14.21 o 
  -8   2   5       28.16       25.55      9.30 o 
  -7   2   5      155.06      155.95     10.94 o 
  -6   2   5      477.18      481.26     11.56 o 
  -5   2   5      939.14     1001.07     17.09 o 
  -4   2   5        3.71        1.78      2.46 o 
  -3   2   5      105.91      110.57      4.61 o 
  -2   2   5      585.95      540.61     15.73 o 
  -1   2   5      229.35      205.40      6.07 o 
   0   2   5       34.35       28.19      8.05 o 
   1   2   5      195.63      168.20      5.73 o 
   2   2   5       27.41       25.33      3.52 o 
   3   2   5      300.58      308.89     19.01 o 
   4   2   5     1267.03     1307.98     29.43 o 
   5   2   5      212.75      245.64     23.72 o 
   6   2   5      219.08      219.90     17.10 o 
   7   2   5       30.56       29.29      8.99 o 
   8   2   5       77.10       61.15     12.07 o 
   9   2   5       73.16       53.50     12.54 o 
  10   2   5       28.79       24.86     10.52 o 
  11   2   5        0.13       -4.02      5.91 o 
  12   2   5        0.11        0.16     11.88 o 
 -12   3   5        0.00       -0.94     13.19 o 
 -11   3   5        0.25        5.63      7.66 o 
 -10   3   5       34.09       23.01     10.68 o 
  -9   3   5      540.80      532.41     31.71 o 
  -8   3   5       67.85       65.26     12.68 o 
  -7   3   5        1.07       -5.14      5.38 o 
  -6   3   5       10.10       13.02      4.68 o 
  -5   3   5        2.44        4.69      2.84 o 
  -4   3   5      139.25      133.92      5.32 o 
  -3   3   5      489.39      436.19      7.80 o 
  -2   3   5      133.13      122.98      4.45 o 
  -1   3   5     3346.53     3338.80     34.08 o 
   0   3   5     2545.95     2601.25     24.28 o 
   1   3   5     1870.42     1768.13     19.58 o 
   2   3   5       31.59       37.01      4.11 o 
   3   3   5      110.18      131.93      7.18 o 
   4   3   5       79.43       59.94      6.77 o 
   5   3   5       18.17       25.30      7.66 o 
   6   3   5        5.65        6.60      6.66 o 
   7   3   5       12.85        6.68      7.54 o 
   8   3   5       15.96       19.18      8.06 o 
   9   3   5        6.46        1.67      6.99 o 
  10   3   5       34.83       26.15     21.83 o 
  11   3   5        4.04       -4.64      8.14 o 
  12   3   5        2.20        7.54     12.44 o 
 -12   4   5        1.51       22.93     18.22 o 
 -11   4   5       20.96       40.53     16.65 o 
 -10   4   5       14.76        8.48     10.05 o 
  -9   4   5      149.15      169.13     16.08 o 
  -8   4   5       77.45       67.48     14.42 o 
  -7   4   5       58.80       57.84      9.41 o 
  -6   4   5       15.65       24.58      5.60 o 
  -5   4   5      397.80      406.57     15.93 o 
  -4   4   5      106.72      110.31      6.36 o 
  -3   4   5       93.81      104.09      5.74 o 
  -2   4   5      545.65      558.63      9.93 o 
  -1   4   5     4492.52     4464.31     36.20 o 
   0   4   5     5282.24     5278.92     41.76 o 
   1   4   5     6095.60     6342.41     69.32 o 
   2   4   5      158.37      128.05      6.73 o 
   3   4   5      175.50      210.47      7.74 o 
   4   4   5      285.83      287.93     11.50 o 
   5   4   5       60.84       78.56      8.46 o 
   6   4   5       29.31       25.70     11.78 o 
   7   4   5       46.39       39.68     10.21 o 
   8   4   5        2.64        5.44      5.16 o 
   9   4   5        9.66        4.38      5.65 o 
  10   4   5       20.62       24.48     16.65 o 
  11   4   5        0.20        6.87     15.24 o 
  12   4   5        0.60       -0.31     16.65 o 
 -12   5   5        3.65       18.85     16.96 o 
 -11   5   5       13.92       35.81     14.14 o 
 -10   5   5       10.21        3.14     10.05 o 
  -9   5   5       11.34       15.08     10.68 o 
  -8   5   5        0.89        1.42      4.44 o 
  -7   5   5        1.54       -3.97      3.97 o 
  -6   5   5       53.68       51.33      5.90 o 
  -5   5   5      244.40      262.58      9.10 o 
  -4   5   5       30.41       35.26      4.19 o 
  -3   5   5      550.23      602.64     11.20 o 
  -2   5   5     2430.18     2409.67     26.48 o 
  -1   5   5     9382.11     9423.76     67.04 o 
   0   5   5     4620.72     4700.23     39.05 o 
   1   5   5      207.15      199.55      7.57 o 
   2   5   5      237.46      226.04      7.65 o 
   3   5   5       61.53       67.83      9.02 o 
   4   5   5      124.29      141.48      9.98 o 
   5   5   5       69.18       78.72      8.86 o 
   6   5   5      106.50      117.19     13.55 o 
   7   5   5        2.24       -3.88      4.75 o 
   8   5   5       30.99       18.53      6.14 o 
   9   5   5       40.44       24.98      8.95 o 
  10   5   5        0.24        1.40      7.30 o 
  11   5   5        4.07       -3.64      9.30 o 
  12   5   5        2.38       -2.20     16.96 o 
 -12   6   5        3.12        8.04     10.04 o 
 -11   6   5        3.28        3.77     11.94 o 
 -10   6   5       51.92       51.21     16.02 o 
  -9   6   5        0.02       23.88     11.31 o 
  -8   6   5       25.57       15.76      7.20 o 
  -7   6   5      511.89      504.28     17.92 o 
  -6   6   5      158.31      162.52     11.77 o 
  -5   6   5       87.88      102.51      9.19 o 
  -4   6   5      282.53      280.61      8.34 o 
  -3   6   5      463.92      473.02      9.43 o 
  -2   6   5      960.33     1006.91     16.28 o 
  -1   6   5      221.43      203.19      6.41 o 
   0   6   5      105.51      110.37      5.98 o 
   1   6   5       44.06       62.85      7.12 o 
   2   6   5      536.89      515.83     11.48 o 
   3   6   5       53.37       36.22      4.73 o 
   4   6   5      179.20      191.07      9.05 o 
   5   6   5       22.06       38.84      6.80 o 
   6   6   5       60.79       48.23      7.04 o 
   7   6   5       67.38       74.48      9.30 o 
   8   6   5        9.12        8.36      6.01 o 
   9   6   5        1.04       -2.25      8.33 o 
  10   6   5        6.31       10.03      6.66 o 
  11   6   5        0.00        7.14      9.57 o 
 -11   7   5        5.02        7.77      8.76 o 
 -10   7   5       52.67       53.84     11.65 o 
  -9   7   5       12.74       15.86      7.74 o 
  -8   7   5      116.93      109.06     16.81 o 
  -7   7   5       92.75       83.47      9.85 o 
  -6   7   5       43.89       47.85      7.97 o 
  -5   7   5      147.11      149.47     11.23 o 
  -4   7   5       24.28       31.84      9.06 o 
  -3   7   5      920.55      938.51     22.85 o 
  -2   7   5      375.69      360.75     12.04 o 
  -1   7   5        0.07        4.85      3.00 o 
   0   7   5       37.21       30.46      3.71 o 
   1   7   5       51.98       68.11      5.16 o 
   2   7   5       94.96      104.90      6.71 o 
   3   7   5       53.52       47.97      6.89 o 
   4   7   5       61.47       59.68      6.79 o 
   5   7   5        4.57        3.65      4.24 o 
   6   7   5      184.31      195.53     11.81 o 
   7   7   5      507.23      494.06     16.16 o 
   8   7   5       40.54       32.38      7.53 o 
   9   7   5        4.26        1.51      5.32 o 
  10   7   5        1.10        3.77     10.05 o 
  11   7   5        3.33       -0.31     13.82 o 
 -11   8   5        7.83       12.88     13.19 o 
 -10   8   5        8.34        8.06     23.25 o 
  -9   8   5       14.33       34.24     12.88 o 
  -8   8   5       14.38       18.47      8.94 o 
  -7   8   5      297.62      259.09     16.68 o 
  -6   8   5     1295.03     1209.16     27.72 o 
  -5   8   5        6.04        6.34      5.11 o 
  -4   8   5      686.95      684.94     18.87 o 
  -3   8   5       41.79       36.32      6.71 o 
  -2   8   5      291.69      260.13      8.71 o 
  -1   8   5      135.41      133.98     10.54 o 
   0   8   5      694.95      724.84     12.98 o 
   1   8   5       48.93       58.54      4.79 o 
   2   8   5       45.23       50.17      4.72 o 
   3   8   5      211.70      214.91      8.49 o 
   4   8   5      141.53      162.62     11.26 o 
   5   8   5     1057.75     1006.58     26.62 o 
   6   8   5      523.01      510.15     18.28 o 
   7   8   5        6.03        8.34      5.59 o 
   8   8   5        5.26       -2.25      5.47 o 
   9   8   5        0.36        9.42     10.05 o 
  11   8   5        1.88       17.59     16.96 o 
 -11   9   5        1.17       17.91     15.39 o 
 -10   9   5        0.30       -3.46     13.82 o 
  -9   9   5        0.90       -0.24      5.92 o 
  -8   9   5       74.29       78.24     16.88 o 
  -7   9   5       47.14       48.28     11.53 o 
  -6   9   5       81.53       98.84     18.54 o 
  -5   9   5      464.39      471.77     17.27 o 
  -4   9   5       93.56       72.56      8.65 o 
  -3   9   5      231.16      249.36     14.42 o 
  -2   9   5      142.57      154.58     10.74 o 
  -1   9   5      142.42      163.12     12.47 o 
   0   9   5       36.58       44.60      4.70 o 
   1   9   5       34.78       37.35      4.93 o 
   2   9   5      129.84      120.84      8.03 o 
   3   9   5       77.54       74.75      5.92 o 
   4   9   5     1105.65     1073.37     20.52 o 
   5   9   5      148.51      126.43      9.49 o 
   6   9   5       81.08       76.05      9.80 o 
   7   9   5      124.68      127.37     15.31 o 
   8   9   5        3.87        1.60      6.26 o 
   9   9   5        5.29        3.46     10.68 o 
  10   9   5        3.61       -0.94     11.62 o 
 -10  10   5        0.06        1.88     10.37 o 
  -9  10   5       20.04       23.56     11.03 o 
  -8  10   5        0.53        0.95      7.77 o 
  -7  10   5       35.44       34.91      8.02 o 
  -6  10   5        8.52       -6.48      6.48 o 
  -5  10   5        1.27       -5.01      6.62 o 
  -4  10   5       66.03       91.00     14.93 o 
  -3  10   5       45.62       54.88      9.65 o 
  -2  10   5      515.12      477.63     15.82 o 
  -1  10   5       35.68       28.78      4.76 o 
   0  10   5        0.89        4.47      3.35 o 
   1  10   5       15.61        9.33      4.08 o 
   2  10   5      307.00      320.74     13.33 o 
   3  10   5       35.31       16.41      5.52 o 
   4  10   5      138.65      131.23     14.10 o 
   5  10   5      160.44      163.10     12.83 o 
   6  10   5       90.64       92.78     10.75 o 
   7  10   5       62.89       48.95      9.05 o 
   8  10   5        0.02        5.71      7.01 o 
   9  10   5       10.12        5.03     11.94 o 
  10  10   5        0.11        8.17     12.57 o 
 -10  11   5       34.51       44.93     17.91 o 
  -9  11   5        1.21       -2.20     11.78 o 
  -8  11   5        0.17       -2.27      7.64 o 
  -7  11   5        7.69       10.76      6.21 o 
  -6  11   5        1.04        6.41      6.62 o 
  -5  11   5        2.75        1.45     13.82 o 
  -4  11   5      349.73      329.61     14.97 o 
  -3  11   5      490.57      489.49     17.24 o 
  -2  11   5       14.84       13.70      4.76 o 
  -1  11   5       37.14       38.52      5.96 o 
   0  11   5      225.26      247.79     11.38 o 
   1  11   5       74.11       73.36      9.29 o 
   2  11   5      144.39      148.06     11.26 o 
   3  11   5       93.84       95.55     12.42 o 
   4  11   5        4.75        3.53      6.65 o 
   5  11   5       87.97       83.46     12.98 o 
   6  11   5      144.15      169.33     25.13 o 
   7  11   5        6.39        0.00     11.00 o 
   8  11   5        6.09        8.57      7.61 o 
   9  11   5        1.26        4.08     12.25 o 
 -10  12   5       10.71       16.56      9.54 o 
  -9  12   5        2.32        4.42      9.48 o 
  -8  12   5        0.13       -2.78      7.44 o 
  -7  12   5      153.35      150.45     15.62 o 
  -6  12   5       47.95       46.68      9.04 o 
  -5  12   5       80.45       82.50     10.91 o 
  -4  12   5        6.59        1.04      7.02 o 
  -3  12   5        4.12        2.22      5.10 o 
  -2  12   5       20.70        9.73      5.51 o 
  -1  12   5       55.91       60.89      8.31 o 
   0  12   5       97.33       96.64      9.93 o 
   1  12   5      458.82      494.20     16.81 o 
   2  12   5       18.45       12.25      9.42 o 
   3  12   5       45.28       31.85      8.90 o 
   4  12   5        1.70        3.43      7.16 o 
   5  12   5       24.07       19.16     13.19 o 
   6  12   5        4.64       -1.88     11.31 o 
   7  12   5        2.74       -2.20      9.74 o 
   8  12   5        9.95       11.00     12.25 o 
   9  12   5        8.72        5.34     12.25 o 
  -9  13   5       10.80       11.60     11.78 o 
  -8  13   5        7.45        5.03     11.31 o 
  -7  13   5        0.21       -4.46      7.66 o 
  -6  13   5       20.82        3.15      6.43 o 
  -5  13   5        5.66       -3.15      5.44 o 
  -4  13   5       58.32       63.61     11.85 o 
  -3  13   5       96.51       81.06     21.52 o 
  -2  13   5       42.39       46.94      8.16 o 
  -1  13   5       28.87       47.70      7.94 o 
   0  13   5      106.34      117.61     11.46 o 
   1  13   5        8.50        2.44      5.05 o 
   2  13   5        0.64        5.18      6.89 o 
   3  13   5        0.91       -5.03      9.42 o 
   4  13   5        4.43       -7.85      7.85 o 
   5  13   5        0.20       -4.71     10.37 o 
   6  13   5       34.12       43.35     16.96 o 
   7  13   5       88.42      113.73     24.82 o 
   8  13   5        6.42        9.42     15.71 o 
  -8  14   5        5.05       14.03     11.97 o 
  -7  14   5        0.06       -1.65      8.98 o 
  -6  14   5       12.81       25.97     10.54 o 
  -5  14   5        3.53        0.42      8.11 o 
  -4  14   5       12.68        6.79      8.77 o 
  -3  14   5        3.09        3.46      7.16 o 
  -2  14   5       25.72       12.50      8.09 o 
  -1  14   5        1.73        4.08      7.55 o 
   0  14   5       10.74        5.97     10.05 o 
   1  14   5        3.21       -8.17      8.17 o 
   2  14   5      140.49      130.57     19.95 o 
   3  14   5      101.91      128.18     22.31 o 
   4  14   5        3.01       -3.46     10.37 o 
   5  14   5        8.03       -4.40      9.74 o 
   6  14   5       15.15        8.80     13.51 o 
   7  14   5       12.35        0.63     13.82 o 
  -7  15   5        0.09        8.15     15.24 o 
  -6  15   5        0.01       -1.06      9.35 o 
  -5  15   5       10.80       12.32      8.67 o 
  -4  15   5       13.85       15.84      9.20 o 
  -3  15   5       10.82        8.00      8.31 o 
  -2  15   5        0.62        0.39      9.11 o 
  -1  15   5        4.27        3.53      7.54 o 
   0  15   5        0.10       -4.71      9.74 o 
   1  15   5       75.69       69.43     17.59 o 
   2  15   5        1.44       21.05     12.25 o 
   3  15   5       44.47       26.39     13.82 o 
   4  15   5       25.32       26.08     14.77 o 
   5  15   5        7.89       -5.65     11.31 o 
   6  15   5        1.74      -11.00     11.00 o 
  -6  16   5        1.90       16.18     11.75 o 
  -5  16   5       28.94       15.58     26.70 o 
  -4  16   5       24.31       23.14     10.15 o 
  -3  16   5       32.42       20.09      9.87 o 
  -2  16   5        2.24       13.59      9.12 o 
  -1  16   5       35.59       66.92     19.48 o 
   0  16   5       27.95        5.65     12.25 o 
   1  16   5        9.72        3.77     10.37 o 
   2  16   5       31.72       19.16     13.51 o 
   3  16   5       20.76       12.88     13.19 o 
   4  16   5        3.86       10.37     13.82 o 
   5  16   5        1.35      -11.00     11.00 o 
  -5  17   5        0.85       -8.60      9.17 o 
  -4  17   5       18.04        0.99      9.62 o 
  -3  17   5       18.76       12.28     10.02 o 
  -2  17   5        6.31      -10.68     10.68 o 
  -1  17   5        5.09       10.68     13.82 o 
   0  17   5       27.35       41.16     17.59 o 
   1  17   5        0.67       -9.74      9.74 o 
   2  17   5        0.26        9.42     11.94 o 
   3  17   5       14.97        7.54     12.57 o 
  -2  18   5        1.20       -0.31     14.77 o 
  -1  18   5        1.95       -9.42     11.31 o 
   0  18   5        0.23       14.45     14.14 o 
   1  18   5        6.16       29.22     16.65 o 
 -13   0   6        0.34       20.42     17.59 o 
 -12   0   6        0.82      -10.05     10.05 o 
 -11   0   6       29.39       23.56     12.57 o 
 -10   0   6       77.14       83.25     17.59 o 
  -9   0   6        2.70       12.25     10.68 o 
  -8   0   6      102.57       89.80     10.88 o 
  -7   0   6      185.99      206.79     14.14 o 
  -6   0   6      200.78      195.63     12.03 o 
  -5   0   6      556.91      596.54     49.01 o 
  -4   0   6      727.23      704.78     18.50 o 
  -3   0   6      239.06      231.21     13.35 o 
  -2   0   6     1714.74     1618.28     55.45 o 
  -1   0   6     1073.68     1076.05     21.10 o 
   0   0   6        4.40        0.84      3.24 o 
   1   0   6      667.54      660.42     17.22 o 
   2   0   6      164.35      182.84     14.14 o 
   3   0   6     1779.13     1729.46     46.81 o 
   4   0   6      295.24      370.71     23.25 o 
   5   0   6       54.10       91.74     16.34 o 
   6   0   6      281.47      308.82     25.13 o 
   7   0   6      496.68      474.70     32.36 o 
   8   0   6      132.74      105.87     20.73 o 
   9   0   6        0.12        1.88     10.68 o 
  10   0   6       13.74        7.54     13.51 o 
  11   0   6        0.04        8.48     14.77 o 
  12   0   6        8.46        1.26     16.02 o 
 -13   1   6       23.62       36.42     14.42 o 
 -12   1   6        0.23        1.07      8.11 o 
 -11   1   6       28.65       28.90      9.77 o 
 -10   1   6      157.07      135.34     35.66 o 
  -9   1   6      147.37      152.68     15.31 o 
  -8   1   6      186.59      195.24     13.52 o 
  -7   1   6       67.02       66.37      6.35 o 
  -6   1   6       17.24        8.74      3.50 o 
  -5   1   6       45.63       45.49      4.85 o 
  -4   1   6      212.58      220.93      7.51 o 
  -3   1   6       16.81       21.72      3.43 o 
  -2   1   6     1342.48     1367.28     17.31 o 
  -1   1   6     4224.17     4217.35     48.84 o 
   0   1   6     1236.11     1219.88     16.44 o 
   1   1   6     1975.39     2093.89     29.99 o 
   2   1   6       77.17       66.80      6.17 o 
   3   1   6      407.16      371.55     16.96 o 
   4   1   6       69.94       80.31      9.97 o 
   5   1   6       84.42      107.62     12.32 o 
   6   1   6       40.77       61.41     15.39 o 
   7   1   6      102.91       88.96     12.99 o 
   8   1   6      197.34      194.90     30.94 o 
   9   1   6       56.77       70.34     25.92 o 
  10   1   6        0.32        4.15      8.95 o 
  11   1   6        0.42        7.76     10.95 o 
  12   1   6        4.96        5.97     17.59 o 
 -13   2   6        0.58        9.11     17.91 o 
 -12   2   6        0.00       12.88      9.33 o 
 -11   2   6        0.99       13.35      7.38 o 
 -10   2   6       86.85       85.42     12.77 o 
  -9   2   6        0.26        1.81      5.08 o 
  -8   2   6       28.46       28.72      6.70 o 
  -7   2   6       34.38       24.74      5.91 o 
  -6   2   6        2.21        0.54      3.15 o 
  -5   2   6      166.42      153.45     12.47 o 
  -4   2   6      747.69      791.48     13.62 o 
  -3   2   6      288.79      267.67      7.59 o 
  -2   2   6      410.32      435.13      9.33 o 
  -1   2   6     1385.92     1437.19     17.68 o 
   0   2   6       36.72       42.83      4.02 o 
   1   2   6        7.01        4.79      2.52 o 
   2   2   6      451.10      440.73     10.13 o 
   3   2   6       30.88       26.31      6.08 o 
   4   2   6      103.60      108.20     11.20 o 
   5   2   6      289.99      320.70     16.76 o 
   6   2   6        8.87       10.18      7.32 o 
   7   2   6       76.90       63.33     12.33 o 
   8   2   6       58.95       62.34     12.21 o 
   9   2   6       16.77       30.46     10.31 o 
  10   2   6        6.89       12.51      9.17 o 
  11   2   6        0.89       -2.19      6.97 o 
  12   2   6       14.58       48.70     22.93 o 
 -12   3   6        0.79       -4.08     12.57 o 
 -11   3   6        3.18        8.41      7.66 o 
 -10   3   6       21.81       14.67      9.90 o 
  -9   3   6      319.11      313.60     15.57 o 
  -8   3   6      514.40      476.53     17.06 o 
  -7   3   6        0.40        3.73      4.51 o 
  -6   3   6      180.17      185.89     16.31 o 
  -5   3   6       42.71       43.12      4.61 o 
  -4   3   6      180.67      204.95      6.60 o 
  -3   3   6       22.00       15.68      4.12 o 
  -2   3   6      200.43      187.50      8.77 o 
  -1   3   6      822.78      778.25     11.97 o 
   0   3   6      354.29      371.49     10.29 o 
   1   3   6      382.20      383.22     13.78 o 
   2   3   6      817.28      810.96     20.15 o 
   3   3   6      320.52      342.02      9.89 o 
   4   3   6       99.16      129.20     12.32 o 
   5   3   6        0.96       -5.01      5.54 o 
   6   3   6       20.96       14.71      7.77 o 
   7   3   6        2.29       -2.04      7.33 o 
   8   3   6       16.71        7.60      7.74 o 
   9   3   6       18.94       16.02      8.43 o 
  10   3   6        1.04       16.18      8.81 o 
  11   3   6        0.23       13.10     10.11 o 
  12   3   6       16.89       12.25     19.16 o 
 -12   4   6        1.10        8.17     15.08 o 
 -11   4   6       17.50       32.99     15.39 o 
 -10   4   6       31.46       44.61     15.39 o 
  -9   4   6        7.17        5.68      6.62 o 
  -8   4   6        7.16        0.69      5.20 o 
  -7   4   6       16.59       19.57      5.40 o 
  -6   4   6        3.82        6.05      4.94 o 
  -5   4   6      110.95      123.97      7.51 o 
  -4   4   6      552.83      560.23      9.89 o 
  -3   4   6      317.81      333.40      7.39 o 
  -2   4   6      569.74      510.06      9.91 o 
  -1   4   6     3190.75     3183.34     25.88 o 
   0   4   6      114.94      109.17      5.87 o 
   1   4   6      184.18      166.44      6.69 o 
   2   4   6      205.36      228.62      7.83 o 
   3   4   6      129.99      137.88      7.86 o 
   4   4   6       19.33       24.60      5.37 o 
   5   4   6      287.29      270.04     18.50 o 
   6   4   6      223.39      224.57     18.10 o 
   7   4   6        2.49       -6.91      6.91 o 
   8   4   6        0.01        7.20      5.44 o 
   9   4   6        0.15        6.66      5.94 o 
  10   4   6        2.96       -0.69      7.24 o 
  11   4   6        3.11       -2.56     19.48 o 
 -12   5   6       13.36       14.45     15.39 o 
 -11   5   6       13.50        0.00     11.00 o 
 -10   5   6        0.23        8.80     11.31 o 
  -9   5   6        0.92       12.57     11.00 o 
  -8   5   6        4.10        6.91      8.80 o 
  -7   5   6      331.48      351.53     14.05 o 
  -6   5   6        4.28        8.13      3.81 o 
  -5   5   6       15.39       15.66      4.06 o 
  -4   5   6       22.87       28.94      4.05 o 
  -3   5   6     1256.01     1211.41     18.05 o 
  -2   5   6      883.94      864.84     13.35 o 
  -1   5   6       89.40       90.49      4.81 o 
   0   5   6        1.03       -1.45      2.49 o 
   1   5   6        0.87        0.72      2.62 o 
   2   5   6      284.00      297.30      9.09 o 
   3   5   6      208.69      210.82      8.65 o 
   4   5   6      157.80      166.58      9.28 o 
   5   5   6      921.48      932.08     22.47 o 
   6   5   6       28.59       15.58     14.61 o 
   7   5   6      251.43      231.17     19.44 o 
   8   5   6       17.18       -0.81      9.73 o 
   9   5   6        0.00       10.00      9.11 o 
  10   5   6        0.27        0.27      5.90 o 
  11   5   6        4.52        4.22     12.10 o 
 -12   6   6        0.04        5.34     14.45 o 
 -11   6   6       13.76        8.80     13.82 o 
 -10   6   6       62.43       46.81     15.39 o 
  -9   6   6        9.11       -1.11      5.95 o 
  -8   6   6       98.42       54.66     13.82 o 
  -7   6   6      429.85      422.85     29.77 o 
  -6   6   6       15.64       30.47      7.48 o 
  -5   6   6      165.36      164.47     19.51 o 
  -4   6   6      144.62      141.65     11.97 o 
  -3   6   6        1.60        3.00      3.36 o 
  -2   6   6      271.61      309.28      7.87 o 
  -1   6   6       68.93       70.39      4.49 o 
   0   6   6      601.18      636.79     12.26 o 
   1   6   6       17.83       18.25      3.63 o 
   2   6   6       11.41        3.51      3.36 o 
   3   6   6      173.90      181.71      8.79 o 
   4   6   6      376.92      349.53     11.24 o 
   5   6   6       51.32       58.46      8.09 o 
   6   6   6        0.83        0.19      5.03 o 
   7   6   6        8.12       11.13      5.90 o 
   8   6   6       68.95       67.65      9.68 o 
   9   6   6       10.63       11.95      6.67 o 
  10   6   6       19.66       11.44      8.72 o 
  11   6   6        5.18        0.36     11.62 o 
 -11   7   6        2.59       -4.52      8.00 o 
 -10   7   6       28.70       23.78      8.22 o 
  -9   7   6        7.42        7.54      9.11 o 
  -8   7   6       39.70       25.14     13.19 o 
  -7   7   6       42.91       29.46      6.87 o 
  -6   7   6       30.11       23.32      6.20 o 
  -5   7   6       70.56       74.35      8.37 o 
  -4   7   6     1116.10     1169.49     24.13 o 
  -3   7   6     1975.39     2072.31     45.96 o 
  -2   7   6        8.28        4.08      3.64 o 
  -1   7   6      100.71      116.41     11.25 o 
   0   7   6       24.81       23.42      3.50 o 
   1   7   6      152.44      158.05      7.74 o 
   2   7   6       88.75       88.91      6.67 o 
   3   7   6        0.90        0.50      3.55 o 
   4   7   6      307.77      319.42     10.97 o 
   5   7   6       91.13      100.56     18.96 o 
   6   7   6      480.41      481.09     17.89 o 
   7   7   6      236.22      220.37     13.25 o 
   8   7   6        3.90        4.93      6.91 o 
   9   7   6       15.15       18.04      8.68 o 
  10   7   6        7.16        2.91      8.36 o 
  11   7   6        2.79        7.23     14.45 o 
 -11   8   6        0.31       -7.85     11.94 o 
 -10   8   6        6.53       14.93      8.50 o 
  -9   8   6        8.65        6.91      9.42 o 
  -8   8   6       23.85       12.40      5.91 o 
  -7   8   6        7.56        0.36      5.47 o 
  -6   8   6        4.95       -2.87      4.65 o 
  -5   8   6       90.46      103.15      9.96 o 
  -4   8   6       10.20        8.14      4.94 o 
  -3   8   6       68.72       71.35      7.87 o 
  -2   8   6       53.73       54.38      6.77 o 
  -1   8   6       36.95       32.67      5.67 o 
   0   8   6        7.06        2.27      3.16 o 
   1   8   6        2.85        3.91      4.00 o 
   2   8   6       92.03       89.24      6.66 o 
   3   8   6       23.41       26.43      6.21 o 
   4   8   6      368.17      351.17     10.55 o 
   5   8   6       40.23       39.38      6.35 o 
   6   8   6      234.82      277.81     22.86 o 
   7   8   6       29.09       26.06      9.41 o 
   8   8   6        6.22       18.64      6.79 o 
   9   8   6        0.37        2.83      9.42 o 
 -11   9   6       25.83       43.35     18.85 o 
 -10   9   6        0.30        6.15      9.58 o 
  -9   9   6        2.24       12.91      7.38 o 
  -8   9   6        3.09        0.09      5.80 o 
  -7   9   6        0.59        3.91      5.67 o 
  -6   9   6      127.33      142.17     12.36 o 
  -5   9   6      155.17      158.87     12.57 o 
  -4   9   6        8.92       11.07     10.01 o 
  -3   9   6       38.79       59.10     16.30 o 
  -2   9   6      275.97      284.13     12.13 o 
  -1   9   6        0.05       -3.17      3.17 o 
   0   9   6       93.28       97.57      6.54 o 
   1   9   6        0.03        2.31      3.64 o 
   2   9   6       86.99       77.55      7.05 o 
   3   9   6      139.99      166.06      9.77 o 
   4   9   6       64.15       79.29      7.77 o 
   5   9   6      415.96      434.01     15.55 o 
   6   9   6      375.15      380.01     17.37 o 
   7   9   6       21.75       32.50      9.77 o 
   8   9   6       11.60        4.41      5.96 o 
   9   9   6        3.47       11.31     10.37 o 
  10   9   6        9.45       11.00     12.57 o 
 -10  10   6       21.20       45.87     16.96 o 
  -9  10   6       22.57       21.77      7.88 o 
  -8  10   6       22.26       18.86      7.18 o 
  -7  10   6        8.76        1.63      7.22 o 
  -6  10   6      107.31       90.22     10.66 o 
  -5  10   6        0.76       -5.81      5.81 o 
  -4  10   6       59.42       58.66     10.21 o 
  -3  10   6      672.48      692.93     19.79 o 
  -2  10   6      336.58      335.28     18.55 o 
  -1  10   6        9.23       11.70      4.43 o 
   0  10   6       24.31       21.32      4.46 o 
   1  10   6       86.49       80.49      7.38 o 
   2  10   6        0.52       -2.73      3.62 o 
   3  10   6      188.22      169.10     12.03 o 
   4  10   6       52.46       61.67      8.23 o 
   5  10   6        7.96        4.71      8.80 o 
   6  10   6       22.37       15.45      7.62 o 
   7  10   6       33.99       34.18      8.26 o 
   8  10   6        0.15        2.20      9.74 o 
   9  10   6        3.90       -8.80      8.80 o 
  10  10   6       21.73       17.59     15.71 o 
 -10  11   6       20.73       38.33     17.91 o 
  -9  11   6        0.43        9.50      8.33 o 
  -8  11   6       76.79       66.81     12.52 o 
  -7  11   6        0.95       17.89      8.43 o 
  -6  11   6        0.25        4.23      5.66 o 
  -5  11   6       30.99       50.40      8.55 o 
  -4  11   6       60.52       62.39     11.18 o 
  -3  11   6        9.25       25.84      6.53 o 
  -2  11   6      231.39      233.16     12.11 o 
  -1  11   6      153.35      161.00     11.11 o 
   0  11   6       41.92       38.89      7.64 o 
   1  11   6      383.06      370.99     15.24 o 
   2  11   6       63.09       55.41      6.59 o 
   3  11   6       70.92       82.65     11.85 o 
   4  11   6       21.04       12.27      7.44 o 
   5  11   6       10.52       15.39     11.62 o 
   6  11   6       29.91       53.99     12.25 o 
   7  11   6        2.41       -0.63     10.37 o 
   8  11   6        0.37       -4.71     10.68 o 
   9  11   6        6.96       -8.48     12.57 o 
 -10  12   6        0.00        2.83     15.71 o 
  -9  12   6        2.34        5.02      9.54 o 
  -8  12   6       23.16       25.28     11.94 o 
  -7  12   6        1.12        9.43      6.23 o 
  -6  12   6       37.96       23.92      7.53 o 
  -5  12   6        5.51        0.72      6.05 o 
  -4  12   6       94.54       85.38     10.33 o 
  -3  12   6      340.42      327.65     15.75 o 
  -2  12   6      325.43      302.58     13.15 o 
  -1  12   6       11.65        7.80      5.34 o 
   0  12   6       69.36       64.31      8.66 o 
   1  12   6      193.82      212.96     19.14 o 
   2  12   6      127.68      123.39     19.16 o 
   3  12   6       14.88        9.87      6.79 o 
   4  12   6        1.64        3.14      9.74 o 
   5  12   6       37.60       56.28     26.86 o 
   6  12   6       22.90       12.83      8.85 o 
   7  12   6        6.28       -2.83     10.37 o 
   8  12   6        3.44      -10.68     10.68 o 
  -9  13   6        5.57        5.80     10.33 o 
  -8  13   6       12.85        0.58      9.20 o 
  -7  13   6       20.93       24.88     16.18 o 
  -6  13   6       16.38        1.21      6.80 o 
  -5  13   6        0.99       -1.37      5.95 o 
  -4  13   6        0.02        6.47      5.69 o 
  -3  13   6        0.06        3.95      5.58 o 
  -2  13   6      236.65      224.98     17.48 o 
  -1  13   6        0.08        7.76      5.22 o 
   0  13   6      239.76      286.94     19.52 o 
   1  13   6       25.35       15.12      7.85 o 
   2  13   6       77.29       92.36     17.91 o 
   3  13   6       87.11       34.24     12.88 o 
   4  13   6       19.48       30.55     24.98 o 
   5  13   6       35.37       62.52     18.22 o 
   6  13   6       17.26        4.71     11.00 o 
   7  13   6        3.70       -7.85     10.05 o 
   8  13   6        3.54       10.68     15.71 o 
  -8  14   6        0.59       -9.51     12.41 o 
  -7  14   6       16.39       21.47     11.01 o 
  -6  14   6        0.10       12.88     10.31 o 
  -5  14   6        1.67        9.85      8.53 o 
  -4  14   6        0.05        9.59      8.21 o 
  -3  14   6       71.45       85.28     13.55 o 
  -2  14   6        8.66       11.37      7.47 o 
  -1  14   6       76.91       64.66     11.44 o 
   0  14   6        0.29       -0.37      6.11 o 
   1  14   6        0.03       -1.96      5.86 o 
   2  14   6       22.98       12.25      6.18 o 
   3  14   6        3.85       -0.08      7.20 o 
   4  14   6        5.83       31.42     13.82 o 
   5  14   6        0.18       -2.51     10.68 o 
   6  14   6        8.32       13.51     14.45 o 
   7  14   6       19.54       20.42     16.65 o 
  -7  15   6        3.94       -1.96     10.84 o 
  -6  15   6        0.03       -5.08      9.42 o 
  -5  15   6        1.16        5.40     11.78 o 
  -4  15   6       16.77        7.80      8.50 o 
  -3  15   6       39.02       36.06     16.65 o 
  -2  15   6        7.99       10.87     12.41 o 
  -1  15   6       30.88       37.30     11.78 o 
   0  15   6        5.55       21.68     13.19 o 
   1  15   6        7.14       17.91     12.88 o 
   2  15   6      184.97      229.02     30.16 o 
   3  15   6      108.45      123.15     22.31 o 
   4  15   6       51.59       61.89     18.22 o 
   5  15   6        5.56        4.08     11.62 o 
   6  15   6       14.17      -11.00     12.88 o 
  -6  16   6        3.76        3.71     12.25 o 
  -5  16   6        0.01        2.16     10.41 o 
  -4  16   6       15.87       24.95     11.31 o 
  -3  16   6       13.93       30.06     10.88 o 
  -2  16   6        7.16        6.79      8.09 o 
  -1  16   6        1.95        9.74     11.94 o 
   0  16   6        6.36       -1.26     10.68 o 
   1  16   6       13.69       26.70     12.88 o 
   2  16   6       27.30       36.76     15.08 o 
   3  16   6        1.13       -3.77      9.74 o 
   4  16   6       15.36        7.85     14.45 o 
   5  16   6        0.10        4.71     12.57 o 
  -4  17   6        0.43        7.09     10.06 o 
  -3  17   6        1.12        8.63      9.54 o 
  -2  17   6        0.02       -7.23     11.31 o 
  -1  17   6        0.19      -10.05     10.05 o 
   0  17   6        5.28       -7.23     11.00 o 
   1  17   6        2.81        9.42     13.19 o 
   2  17   6        1.37       -9.11     10.37 o 
   3  17   6       15.08       21.99     15.71 o 
  -1  18   6        9.52       36.76     18.85 o 
   0  18   6        0.50       -4.08     13.51 o 
 -13   1   7        3.26        3.32     11.87 o 
 -12   1   7        0.29        8.17     12.88 o 
 -11   1   7       24.20       27.74      8.77 o 
 -10   1   7        8.84       11.24      7.54 o 
  -9   1   7        0.80       -1.63      5.66 o 
  -8   1   7        9.81        3.19      5.49 o 
  -7   1   7       11.86        7.22      3.81 o 
  -6   1   7        6.20        5.82      3.67 o 
  -5   1   7      178.10      178.09      8.43 o 
  -4   1   7      192.15      209.80      7.70 o 
  -3   1   7      583.90      596.63     11.96 o 
  -2   1   7        3.72        6.24      2.77 o 
  -1   1   7     2998.31     3024.50     30.07 o 
   0   1   7      951.32     1030.21     21.86 o 
   1   1   7     1214.24     1205.21     17.94 o 
   2   1   7      193.44      197.25      9.68 o 
   3   1   7       58.50       43.38     11.00 o 
   4   1   7       27.49       16.81      6.66 o 
   5   1   7        1.19       -1.35      5.64 o 
   6   1   7       64.71       63.06     11.20 o 
   7   1   7       32.97       37.14     14.45 o 
   8   1   7        2.40       -1.70      6.99 o 
   9   1   7        0.57       -3.09      7.16 o 
  10   1   7        0.62       -4.56      9.33 o 
  11   1   7        0.25        4.58     11.23 o 
 -13   2   7        3.54      -13.82     15.39 o 
 -12   2   7        1.71       -1.53     23.72 o 
 -11   2   7        4.37       -2.67      6.44 o 
 -10   2   7        0.61        0.10      8.80 o 
  -9   2   7       22.75       36.17      7.24 o 
  -8   2   7       99.43      112.69     10.37 o 
  -7   2   7        6.82        1.13      4.13 o 
  -6   2   7       97.17       92.10      6.94 o 
  -5   2   7       96.46      120.12      7.27 o 
  -4   2   7      161.61      173.38      7.24 o 
  -3   2   7       15.20       20.71      3.44 o 
  -2   2   7       81.31       93.66      5.86 o 
  -1   2   7     3844.87     3962.04     36.38 o 
   0   2   7       72.57       92.50      6.06 o 
   1   2   7     1127.20     1118.01     15.79 o 
   2   2   7      338.45      296.17     11.94 o 
   3   2   7       27.95       19.11      5.11 o 
   4   2   7       13.57       -0.51      5.22 o 
   5   2   7        7.88        9.55     10.05 o 
   6   2   7       14.82       19.94      8.15 o 
   7   2   7        0.01       -5.64      5.64 o 
   8   2   7       10.21        8.11      7.88 o 
   9   2   7        3.84       12.42      9.01 o 
  10   2   7        1.74       16.34     10.15 o 
  11   2   7        8.89        1.31     10.86 o 
 -12   3   7        5.38      -13.19     13.19 o 
 -11   3   7        0.01       24.19     13.19 o 
 -10   3   7       17.66       11.82      6.97 o 
  -9   3   7        5.75       21.29      7.62 o 
  -8   3   7       64.77       48.49      9.01 o 
  -7   3   7        2.99        6.01      4.75 o 
  -6   3   7       20.99        9.58      5.96 o 
  -5   3   7      190.67      192.38     19.63 o 
  -4   3   7       19.00       14.43      3.38 o 
  -3   3   7      117.21      128.15      5.39 o 
  -2   3   7      530.22      500.84      8.91 o 
  -1   3   7      802.49      806.69     11.46 o 
   0   3   7     1986.88     2078.75     22.78 o 
   1   3   7     2434.50     2598.12     27.10 o 
   2   3   7       28.61       29.34      4.24 o 
   3   3   7      368.66      415.30     11.25 o 
   4   3   7       36.82       44.55      8.45 o 
   5   3   7      125.23      126.43     13.44 o 
   6   3   7       60.90       39.03     10.21 o 
   7   3   7       59.83       66.06     11.97 o 
   8   3   7       19.38        9.20      8.29 o 
   9   3   7        0.26       -6.99      6.99 o 
  10   3   7        0.35        8.90     17.28 o 
  11   3   7        0.90        1.23     10.39 o 
 -12   4   7       38.48       28.59     17.91 o 
 -11   4   7        2.64        4.71     11.62 o 
 -10   4   7      144.29      196.98     27.65 o 
  -9   4   7      161.08      129.75     21.36 o 
  -8   4   7       55.38       26.04      7.12 o 
  -7   4   7       34.58       35.20      6.86 o 
  -6   4   7        7.13       12.82      4.77 o 
  -5   4   7       36.84       32.82      4.74 o 
  -4   4   7       12.28        4.85      2.76 o 
  -3   4   7        5.13        1.37      2.25 o 
  -2   4   7      704.95      747.31     16.35 o 
  -1   4   7      853.72     1040.26     13.08 o 
   0   4   7     3216.44     3337.12     32.01 o 
   1   4   7      463.07      509.59     11.19 o 
   2   4   7      144.73      146.00      7.78 o 
   3   4   7      259.14      231.93      8.99 o 
   4   4   7       29.00       41.52      6.78 o 
   5   4   7       31.74       27.65     19.95 o 
   6   4   7      281.80      308.40     19.81 o 
   7   4   7        0.14        7.14      7.42 o 
   8   4   7       75.14       81.42     13.85 o 
   9   4   7       37.48       38.96     11.33 o 
  10   4   7        0.08        3.36      6.21 o 
  11   4   7       51.29       34.82     27.80 o 
 -12   5   7       19.14       21.05     16.02 o 
 -11   5   7       64.67       50.40     16.18 o 
 -10   5   7      125.35      149.23     25.13 o 
  -9   5   7       45.98       65.35     16.65 o 
  -8   5   7      432.76      460.25     31.73 o 
  -7   5   7       12.02        7.93      8.80 o 
  -6   5   7        0.36       -2.66      3.43 o 
  -5   5   7        0.84       -0.35      3.31 o 
  -4   5   7       57.73       51.11      5.13 o 
  -3   5   7        1.89        1.40      2.60 o 
  -2   5   7      616.76      646.34     12.11 o 
  -1   5   7      210.98      224.23      7.39 o 
   0   5   7       19.45       28.82      3.94 o 
   1   5   7        8.56       11.41      3.38 o 
   2   5   7      118.14      133.79      7.73 o 
   3   5   7      556.73      569.95     13.60 o 
   4   5   7      863.17      884.41     17.97 o 
   5   5   7      354.55      329.65     16.79 o 
   6   5   7       12.09        4.29      8.01 o 
   7   5   7       40.91       45.41     18.22 o 
   8   5   7        6.05        8.74      5.56 o 
   9   5   7        0.01        5.26      7.77 o 
  10   5   7        9.28        9.32      9.62 o 
  11   5   7        2.64       -1.19     10.51 o 
 -12   6   7        5.64        2.20     15.39 o 
 -11   6   7        4.32      -10.68     10.68 o 
 -10   6   7       48.91       61.26     17.91 o 
  -9   6   7       35.55       17.59     11.00 o 
  -8   6   7       30.84       23.88     11.94 o 
  -7   6   7       60.45       77.56     11.72 o 
  -6   6   7      211.00      194.65     13.33 o 
  -5   6   7      121.68      130.60     10.33 o 
  -4   6   7       26.76       26.67      5.62 o 
  -3   6   7       33.38       32.12      4.11 o 
  -2   6   7     2828.35     2917.39     33.01 o 
  -1   6   7     1016.53     1047.33     14.25 o 
   0   6   7      147.18      161.11      7.62 o 
   1   6   7      111.85      124.39      7.43 o 
   2   6   7       36.39       39.01      5.10 o 
   3   6   7      525.14      504.14     13.11 o 
   4   6   7       18.33       18.23      4.98 o 
   5   6   7      231.83      253.00     21.97 o 
   6   6   7      204.33      171.99     13.17 o 
   7   6   7      122.95      131.56     15.99 o 
   8   6   7       16.97       13.70      7.90 o 
   9   6   7        0.22       -0.71      5.89 o 
  10   6   7        0.14       -3.49      9.04 o 
  11   6   7        6.64       11.08     11.91 o 
 -11   7   7        8.97       16.02     14.45 o 
 -10   7   7        1.39        4.24      7.22 o 
  -9   7   7        4.28       17.59     10.37 o 
  -8   7   7       39.49       44.09      9.84 o 
  -7   7   7      189.41      185.74     22.35 o 
  -6   7   7      138.94      130.52     27.29 o 
  -5   7   7       22.27       22.98      6.12 o 
  -4   7   7      294.96      308.80     13.03 o 
  -3   7   7      865.09      966.29     21.06 o 
  -2   7   7       13.84       12.17      4.80 o 
  -1   7   7      494.61      524.27     12.51 o 
   0   7   7        9.59        7.24      3.03 o 
   1   7   7      535.47      541.76     12.66 o 
   2   7   7       22.53       21.66      4.45 o 
   3   7   7       35.07       31.55      4.99 o 
   4   7   7      237.49      238.52     11.17 o 
   5   7   7      271.12      270.55     14.82 o 
   6   7   7      155.40      202.95     24.82 o 
   7   7   7       22.56       15.60      6.09 o 
   8   7   7       60.87       55.29     11.22 o 
   9   7   7        1.27        6.84      7.26 o 
  10   7   7        2.11      -12.57     12.57 o 
 -11   8   7        2.93        3.46     12.25 o 
 -10   8   7        6.00       13.12     17.44 o 
  -9   8   7        0.28       10.05      8.17 o 
  -8   8   7       55.88       44.57      8.71 o 
  -7   8   7        0.04       -5.04      5.04 o 
  -6   8   7       26.82       19.52      6.59 o 
  -5   8   7      880.03      913.35     23.31 o 
  -4   8   7       85.79       86.00      9.90 o 
  -3   8   7     1315.88     1382.25     26.48 o 
  -2   8   7     1619.46     1584.33     27.84 o 
  -1   8   7       82.70       88.53      7.71 o 
   0   8   7       26.99       26.80      4.77 o 
   1   8   7        1.17        2.79      4.07 o 
   2   8   7        0.38       -2.27      3.53 o 
   3   8   7       16.77       12.58      4.51 o 
   4   8   7      428.57      416.47     15.10 o 
   5   8   7        8.77        3.56      4.31 o 
   6   8   7      294.48      334.56     21.36 o 
   7   8   7       21.29       12.01      6.11 o 
   8   8   7        0.62        3.09      5.91 o 
   9   8   7        3.71       11.62     10.68 o 
  10   8   7       13.07       28.59     14.14 o 
 -11   9   7        1.77       12.88     14.45 o 
 -10   9   7        1.97        8.80     12.25 o 
  -9   9   7        0.19        5.74     11.15 o 
  -8   9   7       16.85       30.01     12.40 o 
  -7   9   7       67.29       57.80      9.28 o 
  -6   9   7       55.38       57.00      8.70 o 
  -5   9   7       55.86       68.95      8.81 o 
  -4   9   7      284.14      283.86     14.09 o 
  -3   9   7      152.15      152.41     11.26 o 
  -2   9   7       96.18      103.87      7.93 o 
  -1   9   7       48.29       42.84      5.61 o 
   0   9   7       78.44       82.10      7.21 o 
   1   9   7       17.05       11.88      5.15 o 
   2   9   7        4.99       -4.00      4.19 o 
   3   9   7      125.88      140.61      9.48 o 
   4   9   7        1.77       -2.89      4.49 o 
   5   9   7       22.40       18.37      6.40 o 
   6   9   7        3.60        7.80      6.11 o 
   7   9   7       78.88       75.25     10.27 o 
   8   9   7       28.31       43.04     14.14 o 
   9   9   7        4.87       11.94     12.25 o 
  10   9   7        0.80        1.07      9.48 o 
 -10  10   7        0.01        2.51     13.19 o 
  -9  10   7       11.17        4.18      6.65 o 
  -8  10   7        1.35        1.17      5.17 o 
  -7  10   7       22.55       20.30      9.08 o 
  -6  10   7      162.04      177.01     14.18 o 
  -5  10   7       24.01       27.97      8.66 o 
  -4  10   7        8.19       17.15     12.41 o 
  -3  10   7       93.28       80.79      9.22 o 
  -2  10   7      139.13      133.44      9.21 o 
  -1  10   7        2.87       -2.38      3.68 o 
   0  10   7       56.72       61.45      8.53 o 
   1  10   7      315.47      318.75     22.04 o 
   2  10   7        1.62       -2.74      3.76 o 
   3  10   7      178.01      188.62     10.99 o 
   4  10   7       21.31       18.35      7.10 o 
   5  10   7       53.58       46.79     10.09 o 
   6  10   7       25.72       34.24     14.45 o 
   7  10   7        5.67        9.41      6.99 o 
   8  10   7        1.30       -4.08     10.05 o 
   9  10   7       36.67       16.65     12.57 o 
 -10  11   7        4.64       -4.24      9.28 o 
  -9  11   7        8.68        5.73     13.35 o 
  -8  11   7       15.80        4.31      7.66 o 
  -7  11   7       35.04       33.20     10.64 o 
  -6  11   7       14.86        9.06      8.06 o 
  -5  11   7       86.44       82.79     11.22 o 
  -4  11   7        0.66        5.93      6.53 o 
  -3  11   7      186.02      196.92     16.97 o 
  -2  11   7       17.27       12.01      4.85 o 
  -1  11   7        0.04       -1.47      3.72 o 
   0  11   7      367.90      357.04     10.99 o 
   1  11   7      231.86      218.98     10.55 o 
   2  11   7       68.39       62.49      8.16 o 
   3  11   7        0.52       11.00      9.11 o 
   4  11   7       48.60       56.55     16.02 o 
   5  11   7       13.24       17.91     12.57 o 
   6  11   7       11.06        4.08      9.74 o 
   7  11   7        0.03        5.65     11.94 o 
   8  11   7        4.41       -2.83     11.94 o 
   9  11   7        6.26       -3.46     13.19 o 
  -9  12   7       33.66       27.91     15.08 o 
  -8  12   7        0.03        7.94      8.45 o 
  -7  12   7        3.71        3.21     11.47 o 
  -6  12   7        2.62        8.62      6.46 o 
  -5  12   7        4.84       12.80      6.22 o 
  -4  12   7        5.79        4.98      5.22 o 
  -3  12   7        3.92        9.18      5.71 o 
  -2  12   7       71.25       68.50      9.04 o 
  -1  12   7       37.23       33.41      6.83 o 
   0  12   7      100.26      116.24     22.15 o 
   1  12   7       10.03        8.30      5.51 o 
   2  12   7      405.47      393.02     27.33 o 
   3  12   7        1.48        9.42     10.37 o 
   4  12   7       31.39       42.73     14.14 o 
   5  12   7        7.62        9.11     11.94 o 
   6  12   7        3.14       20.11     12.57 o 
   7  12   7        2.88        4.71     12.57 o 
   8  12   7        0.36        1.88     13.51 o 
  -9  13   7        6.73       -1.59      8.53 o 
  -8  13   7        4.02        1.66     10.84 o 
  -7  13   7        0.15        4.93     11.62 o 
  -6  13   7        5.60        9.11      8.89 o 
  -5  13   7       12.15       13.40      6.77 o 
  -4  13   7        0.30        5.77      5.76 o 
  -3  13   7       11.05       18.70      8.50 o 
  -2  13   7        5.60        8.63      7.47 o 
  -1  13   7       12.73       15.12      8.36 o 
   0  13   7      208.67      242.77     18.88 o 
   1  13   7      180.20      221.46     49.01 o 
   2  13   7        0.95       -7.54      7.54 o 
   3  13   7       23.82       39.27     13.82 o 
   4  13   7        9.83       -5.97      9.42 o 
   5  13   7        0.86       16.34     11.94 o 
   6  13   7        0.38       -5.65     11.31 o 
   7  13   7       15.09       18.22     15.08 o 
  -8  14   7        3.24        4.07     11.62 o 
  -7  14   7        3.37        1.85      9.74 o 
  -6  14   7        0.10        3.50      9.42 o 
  -5  14   7        0.40        3.91      8.43 o 
  -4  14   7        0.43        2.59      7.99 o 
  -3  14   7        7.95       10.16      8.11 o 
  -2  14   7        0.83        6.75      7.54 o 
  -1  14   7       15.83        7.66      7.47 o 
   0  14   7        4.75       10.44      8.09 o 
   1  14   7       53.87       60.95     16.34 o 
   2  14   7       41.18       34.87     13.82 o 
   3  14   7       15.48       16.34     11.94 o 
   4  14   7        3.57        4.08     11.31 o 
   5  14   7        0.57        8.17     11.62 o 
   6  14   7       29.14       25.76     15.08 o 
   7  14   7        0.83       -0.31     13.19 o 
  -7  15   7        0.70       11.22     11.31 o 
  -6  15   7        5.42       14.86     10.41 o 
  -5  15   7        0.01       -5.36      8.28 o 
  -4  15   7        0.25       -1.06      8.14 o 
  -3  15   7        2.83        1.10      7.74 o 
  -2  15   7       17.20       29.83     10.15 o 
  -1  15   7        3.47        4.17      7.07 o 
   0  15   7        0.59       -7.85      8.17 o 
   1  15   7        4.57        9.11     11.00 o 
   2  15   7       10.29       27.02     12.57 o 
   3  15   7       31.21       33.30     13.82 o 
   4  15   7        2.80       29.22     15.08 o 
   5  15   7       16.62       29.53     16.02 o 
   6  15   7        0.00       -6.91     13.19 o 
  -6  16   7        9.80       -6.28     14.45 o 
  -5  16   7       12.93        4.78      9.35 o 
  -4  16   7        0.88        4.72     16.81 o 
  -3  16   7        0.07        3.37      8.98 o 
  -2  16   7        3.44       -7.20      7.20 o 
  -1  16   7        3.01       -9.74     10.05 o 
   0  16   7        4.20       11.94     12.88 o 
   1  16   7       20.92       31.42     14.45 o 
   2  16   7        7.62       24.82     13.82 o 
   3  16   7        2.23       11.94     14.14 o 
   4  16   7        3.05       -1.57     14.14 o 
  -4  17   7       18.23        8.17     15.08 o 
  -3  17   7       24.62       16.36     10.88 o 
  -2  17   7        0.95       19.16     14.77 o 
  -1  17   7        0.10        6.28     12.25 o 
   0  17   7        8.95        6.91     13.51 o 
   1  17   7        7.90       16.96     14.45 o 
   2  17   7        0.20       -5.03     10.05 o 
   3  17   7        2.05        2.20     11.94 o 
 -12   0   8        5.01       23.25     15.08 o 
 -11   0   8        1.85       34.24     14.14 o 
 -10   0   8      229.36      221.80     27.65 o 
  -9   0   8      152.43      173.73     23.25 o 
  -8   0   8        2.22       22.62     10.05 o 
  -7   0   8       40.75       39.88      8.18 o 
  -6   0   8      628.37      636.63     21.02 o 
  -5   0   8      246.18      286.10     26.86 o 
  -4   0   8       76.99       71.40      8.64 o 
  -3   0   8      175.39      166.52     11.55 o 
  -2   0   8       21.99       14.63      4.65 o 
  -1   0   8      165.72      175.11     10.69 o 
   0   0   8      704.84      662.28     31.42 o 
   1   0   8      802.95      698.70     20.33 o 
   2   0   8        6.37       10.05      7.23 o 
   3   0   8      124.34      122.84     16.65 o 
   4   0   8      589.10      630.21     32.04 o 
   5   0   8       33.60       30.16     13.51 o 
   6   0   8      209.60      215.83     25.76 o 
   7   0   8      289.70      364.11     29.53 o 
   8   0   8       80.58       85.14     21.36 o 
   9   0   8       90.01       79.80     21.05 o 
  10   0   8        6.43       -3.77     13.82 o 
  11   0   8       17.68       41.16     19.79 o 
 -12   1   8        0.94       18.54     15.71 o 
 -11   1   8        3.03        6.40      8.17 o 
 -10   1   8       32.27       43.76     20.26 o 
  -9   1   8       56.59       55.63     10.89 o 
  -8   1   8        0.51       -3.18      4.51 o 
  -7   1   8       44.22       45.36      7.22 o 
  -6   1   8      120.01      135.58      8.47 o 
  -5   1   8      193.34      223.98      9.26 o 
  -4   1   8       49.53       48.05      5.30 o 
  -3   1   8      462.73      445.23     11.02 o 
  -2   1   8       18.07       14.99      3.45 o 
  -1   1   8     2636.34     2680.09     29.44 o 
   0   1   8       99.70      136.39     11.84 o 
   1   1   8     4199.23     4281.85     41.35 o 
   2   1   8      277.96      237.76     20.79 o 
   3   1   8      402.46      416.94     30.00 o 
   4   1   8     1339.11     1386.55     33.88 o 
   5   1   8        1.88        0.61      6.26 o 
   6   1   8       10.03        8.59      7.88 o 
   7   1   8        1.95        2.67     14.92 o 
   8   1   8        8.19        8.16     10.84 o 
   9   1   8        8.80       -0.09     10.21 o 
  10   1   8       23.43       10.89     10.98 o 
  11   1   8        0.02       -5.45     11.62 o 
 -12   2   8        0.14        0.00     13.82 o 
 -11   2   8        6.13       -2.00      6.79 o 
 -10   2   8      138.89      149.75     29.22 o 
  -9   2   8      152.74      154.34     12.81 o 
  -8   2   8        0.76        9.23      5.10 o 
  -7   2   8       40.10       48.67      8.97 o 
  -6   2   8        0.03        0.53      3.45 o 
  -5   2   8       79.40       67.36      5.96 o 
  -4   2   8       60.54       70.19      6.98 o 
  -3   2   8        0.28        1.58      2.76 o 
  -2   2   8      288.78      356.78     10.84 o 
  -1   2   8      825.00      835.35     17.05 o 
   0   2   8     1670.57     1828.24     26.93 o 
   1   2   8       47.77       63.33      6.71 o 
   2   2   8       64.64       78.25     10.23 o 
   3   2   8      309.65      313.64     13.97 o 
   4   2   8       21.27       23.09      7.60 o 
   5   2   8       19.56       14.17      7.20 o 
   6   2   8       57.99       61.11     11.65 o 
   7   2   8      205.97      191.92     19.07 o 
   8   2   8       23.85       14.31      9.04 o 
   9   2   8        0.04        8.18      8.63 o 
  10   2   8        8.55       -1.19      9.52 o 
  11   2   8        8.33       10.68     12.44 o 
 -12   3   8        5.10      -13.82     13.82 o 
 -11   3   8        2.44       30.47     13.82 o 
 -10   3   8        1.45        9.08      6.97 o 
  -9   3   8       10.71       11.81     10.37 o 
  -8   3   8        1.64        0.99      4.71 o 
  -7   3   8      119.72      111.05     10.04 o 
  -6   3   8      372.97      376.58     13.86 o 
  -5   3   8       12.70       23.38      4.32 o 
  -4   3   8        8.58       10.99      3.52 o 
  -3   3   8      189.99      191.82      6.62 o 
  -2   3   8       46.92       55.24      6.06 o 
  -1   3   8       83.22       98.24      5.18 o 
   0   3   8     2951.96     3139.74     30.85 o 
   1   3   8       81.72      111.63      7.03 o 
   2   3   8      150.36      159.50      8.06 o 
   3   3   8      634.22      617.11     26.68 o 
   4   3   8      220.14      264.17     18.18 o 
   5   3   8        5.05       22.00      8.53 o 
   6   3   8       12.86       -0.15      7.01 o 
   7   3   8      107.56      113.36     14.96 o 
   8   3   8        0.01       -2.32     12.25 o 
   9   3   8       61.87       33.23     17.12 o 
  10   3   8        1.42        6.85      9.77 o 
  11   3   8        4.49       16.88     12.54 o 
 -12   4   8        0.91       23.25     17.91 o 
 -11   4   8       33.25       31.73     16.34 o 
 -10   4   8       21.85       12.88     11.00 o 
  -9   4   8        5.88        3.77      9.11 o 
  -8   4   8       17.74       20.02      7.54 o 
  -7   4   8       63.50       55.02      9.17 o 
  -6   4   8       93.47      102.53      9.25 o 
  -5   4   8       71.31       77.41     10.47 o 
  -4   4   8        3.39        2.16      2.66 o 
  -3   4   8      115.23      133.78      6.28 o 
  -2   4   8        3.36        1.88      2.86 o 
  -1   4   8       15.71       13.33      2.68 o 
   0   4   8        0.20        0.90      2.77 o 
   1   4   8      140.74      145.59      7.40 o 
   2   4   8      422.89      465.53     12.74 o 
   3   4   8      162.34      178.97      9.63 o 
   4   4   8      196.19      205.39     16.08 o 
   5   4   8       52.94       81.07     12.22 o 
   6   4   8      112.76      138.39     15.77 o 
   7   4   8      164.58      181.93     18.33 o 
   8   4   8       33.21       24.39     16.65 o 
   9   4   8       59.97       58.84     13.37 o 
  10   4   8       10.86        5.54      7.03 o 
  11   4   8        3.00       14.52     11.80 o 
 -12   5   8        0.12       -1.26     13.51 o 
 -11   5   8        9.02        8.24      9.20 o 
 -10   5   8       63.99       57.81     18.22 o 
  -9   5   8       79.10       99.28     19.48 o 
  -8   5   8      470.29      431.34     31.73 o 
  -7   5   8       91.33       91.87     12.66 o 
  -6   5   8      535.61      520.16     21.99 o 
  -5   5   8      294.32      266.39      9.72 o 
  -4   5   8      967.23      949.20     16.57 o 
  -3   5   8        6.52        4.25      3.72 o 
  -2   5   8       10.91        9.65      3.14 o 
  -1   5   8      103.21      124.43      6.06 o 
   0   5   8      425.90      422.89     10.59 o 
   1   5   8       64.83       60.92      5.65 o 
   2   5   8      114.05      127.59      9.61 o 
   3   5   8      423.30      413.23     12.28 o 
   4   5   8      288.05      290.09     11.01 o 
   5   5   8        2.43       10.91      7.17 o 
   6   5   8       48.40       54.01     15.55 o 
   7   5   8        0.24        9.35      8.80 o 
   8   5   8        0.38        7.98      9.42 o 
   9   5   8       23.80       26.14      8.31 o 
  10   5   8        0.01        7.49     10.06 o 
  11   5   8       16.21       31.10     21.36 o 
 -11   6   8        9.70        0.31     14.77 o 
 -10   6   8       36.76       42.10     16.02 o 
  -9   6   8       29.67       33.93     12.88 o 
  -8   6   8        1.39        6.60      8.48 o 
  -7   6   8        3.31       -0.85      5.36 o 
  -6   6   8      326.92      339.08     14.62 o 
  -5   6   8      136.08      110.38     15.01 o 
  -4   6   8      364.96      340.91     12.93 o 
  -3   6   8      332.05      305.50     11.92 o 
  -2   6   8        1.63        8.68      4.13 o 
  -1   6   8        8.96       13.72      3.08 o 
   0   6   8       18.33       10.86      3.60 o 
   1   6   8      390.30      414.53     13.79 o 
   2   6   8      238.33      215.92      9.57 o 
   3   6   8      701.65      727.60     19.77 o 
   4   6   8        2.65        2.40      4.72 o 
   5   6   8      459.07      441.31     16.87 o 
   6   6   8      323.22      319.50     31.42 o 
   7   6   8       68.07       62.47     31.57 o 
   8   6   8       14.73       26.24      8.81 o 
   9   6   8        5.82       21.05     14.45 o 
  10   6   8       25.67       36.47     12.66 o 
 -11   7   8       14.00       38.64     19.48 o 
 -10   7   8        1.21       -5.03      7.54 o 
  -9   7   8        8.46        5.39      7.22 o 
  -8   7   8       83.04      102.87     14.32 o 
  -7   7   8        2.48        0.94      6.22 o 
  -6   7   8       27.30        8.09      8.53 o 
  -5   7   8      114.02      110.26     10.20 o 
  -4   7   8      407.34      364.64     14.00 o 
  -3   7   8       20.60       23.96      9.98 o 
  -2   7   8      697.49      690.10     15.50 o 
  -1   7   8     1008.72     1013.34     23.17 o 
   0   7   8        6.47        1.43      3.25 o 
   1   7   8       95.81       87.81      7.02 o 
   2   7   8        7.80        5.93      5.38 o 
   3   7   8       10.53        1.77      5.49 o 
   4   7   8      656.33      656.53     16.40 o 
   5   7   8      219.11      262.21     24.56 o 
   6   7   8      262.94      262.45     47.28 o 
   7   7   8        3.33       11.42      6.14 o 
   8   7   8       41.70       49.14      9.88 o 
   9   7   8       26.56       26.23      7.91 o 
  10   7   8        4.87       -5.03     16.96 o 
 -11   8   8        1.08       10.05     12.57 o 
 -10   8   8       18.14       11.42      9.74 o 
  -9   8   8        0.53        5.39      6.55 o 
  -8   8   8       27.03       33.12      9.43 o 
  -7   8   8      196.69      181.82     14.19 o 
  -6   8   8       13.29        1.29      5.69 o 
  -5   8   8      314.74      298.68     15.16 o 
  -4   8   8      112.50      113.90     10.25 o 
  -3   8   8     1022.31     1015.81     23.10 o 
  -2   8   8      316.22      293.67     10.54 o 
  -1   8   8        8.49        9.01      3.84 o 
   0   8   8       26.27       34.17      5.03 o 
   1   8   8       46.98       40.16      6.51 o 
   2   8   8        1.64        0.33      4.41 o 
   3   8   8       39.51       37.23      7.12 o 
   4   8   8       38.03       52.12      6.66 o 
   5   8   8       88.13       65.03     16.02 o 
   6   8   8      235.78      283.69     17.57 o 
   7   8   8       39.15       21.68      7.61 o 
   8   8   8        8.37        2.58      6.80 o 
   9   8   8        0.40        0.47      7.84 o 
  10   8   8        2.89       10.86      9.18 o 
 -10   9   8       27.47       16.96     15.08 o 
  -9   9   8        0.94        1.57      9.11 o 
  -8   9   8        4.41       11.77      5.96 o 
  -7   9   8        0.04        3.74      5.71 o 
  -6   9   8       41.34       50.73     12.48 o 
  -5   9   8        0.02        0.84      5.03 o 
  -4   9   8     1055.45     1047.77     24.89 o 
  -3   9   8     2764.01     2634.01     40.67 o 
  -2   9   8        0.01       -1.18      3.79 o 
  -1   9   8      232.70      203.42     10.76 o 
   0   9   8      122.17      120.67     10.69 o 
   1   9   8        5.95        4.17      4.42 o 
   2   9   8       53.95       63.72      8.08 o 
   3   9   8        3.43        1.01      4.52 o 
   4   9   8        5.38       -3.69      4.41 o 
   5   9   8       32.96       44.68     14.83 o 
   6   9   8       24.31       21.90      6.89 o 
   7   9   8       57.51       60.64      9.85 o 
   8   9   8        5.81       10.68     11.62 o 
   9   9   8        9.07       13.82     11.31 o 
 -10  10   8        0.00       -7.23     13.19 o 
  -9  10   8       13.15       31.10     14.14 o 
  -8  10   8        6.36        1.16      6.19 o 
  -7  10   8       84.92       89.92     15.16 o 
  -6  10   8       93.55      104.67     16.57 o 
  -5  10   8        0.92       -1.22      5.44 o 
  -4  10   8        8.16       -0.67      7.07 o 
  -3  10   8      390.85      396.84     19.36 o 
  -2  10   8      492.24      476.11     26.47 o 
  -1  10   8       16.35       23.37      5.30 o 
   0  10   8      363.06      361.74     12.38 o 
   1  10   8       76.50       81.36      9.78 o 
   2  10   8       62.07       59.03      6.94 o 
   3  10   8        0.19       -0.52      4.21 o 
   4  10   8        5.63       11.82     13.51 o 
   5  10   8       30.85       47.64     10.43 o 
   6  10   8        9.02        7.85     10.37 o 
   7  10   8       19.63       -8.17      9.42 o 
   8  10   8        7.03       14.14     12.88 o 
   9  10   8        2.72       -4.40     10.37 o 
 -10  11   8        4.31      -10.37     11.62 o 
  -9  11   8       54.68       66.58     11.40 o 
  -8  11   8       15.20       29.19     11.94 o 
  -7  11   8        4.39       11.30      8.88 o 
  -6  11   8        3.60       11.08      9.58 o 
  -5  11   8       26.71       15.16      6.13 o 
  -4  11   8       12.00        7.29      5.32 o 
  -3  11   8        7.12        2.98      6.89 o 
  -2  11   8       39.53       46.84     10.52 o 
  -1  11   8       30.32       23.65      6.78 o 
   0  11   8      127.44      119.76      9.14 o 
   1  11   8       43.04       43.43      5.65 o 
   2  11   8       78.27       88.78      9.55 o 
   3  11   8        6.60        7.38      6.55 o 
   4  11   8       17.75       28.59     12.57 o 
   5  11   8       23.16       30.16     14.14 o 
   6  11   8       40.01       19.48     12.88 o 
   7  11   8        5.85        9.74     12.57 o 
   8  11   8        1.07       11.94     14.14 o 
  -9  12   8        2.99       12.02     10.31 o 
  -8  12   8       27.38       53.84     12.86 o 
  -7  12   8        0.02       -3.98      8.14 o 
  -6  12   8       32.35       35.56     11.36 o 
  -5  12   8       11.30        7.83      6.18 o 
  -4  12   8      113.24      118.70     14.53 o 
  -3  12   8        1.55       -2.81      4.42 o 
  -2  12   8       37.32       47.82      7.72 o 
  -1  12   8       24.59       13.05      5.84 o 
   0  12   8       83.87       89.44      9.87 o 
   1  12   8       78.44       71.64      9.16 o 
   2  12   8      128.73      148.91     21.36 o 
   3  12   8      199.68      243.48     27.33 o 
   4  12   8       20.60       22.93     13.19 o 
   5  12   8       24.81       37.39     14.77 o 
   6  12   8        7.03       -4.40     10.68 o 
   7  12   8        0.00       -9.42     11.00 o 
   8  12   8        0.17      -10.37     10.37 o 
  -8  13   8       20.14       33.09     21.36 o 
  -7  13   8        0.46       -3.32      8.53 o 
  -6  13   8       14.49       13.94      9.30 o 
  -5  13   8        8.78       24.42      7.55 o 
  -4  13   8        6.16        8.66      7.66 o 
  -3  13   8        1.63       -1.86      5.34 o 
  -2  13   8       44.28       40.12     21.52 o 
  -1  13   8       89.44       93.80     13.44 o 
   0  13   8        0.27        9.81      7.09 o 
   1  13   8      231.55      250.58     19.44 o 
   2  13   8       72.05       99.28     18.54 o 
   3  13   8       94.30       98.02     19.48 o 
   4  13   8        9.25        0.31     10.37 o 
   5  13   8        3.01       19.48     13.19 o 
   6  13   8        5.39       14.77     13.19 o 
   7  13   8        4.64        3.46     12.25 o 
  -7  14   8       32.07       29.37     11.47 o 
  -6  14   8       30.13       15.96     16.81 o 
  -5  14   8        0.68        1.70      9.11 o 
  -4  14   8        2.61        8.29      8.28 o 
  -3  14   8        0.09       -4.99      7.54 o 
  -2  14   8        3.32       -3.14      6.94 o 
  -1  14   8        0.69        8.95      8.95 o 
   0  14   8       58.60       66.30     11.43 o 
   1  14   8        4.24        5.65     10.68 o 
   2  14   8       22.38        5.97     10.37 o 
   3  14   8       40.86       51.52     17.59 o 
   4  14   8        0.14        3.46     11.94 o 
   5  14   8        6.56       -0.31     10.68 o 
   6  14   8        1.33       19.79     13.82 o 
  -6  15   8        2.59       -8.61      9.20 o 
  -5  15   8       26.07       35.63     11.53 o 
  -4  15   8        0.95        8.05      8.88 o 
  -3  15   8        8.41       -2.09      8.21 o 
  -2  15   8        0.73        0.95      7.47 o 
  -1  15   8        1.66       -0.19     19.01 o 
   0  15   8        1.18       -8.48      8.48 o 
   1  15   8       36.13       60.00     17.59 o 
   2  15   8       63.76       68.17     17.91 o 
   4  15   8       19.18       -2.51     11.94 o 
   5  15   8        0.88       -2.83     11.00 o 
  -5  16   8        0.05       -2.67      9.77 o 
  -4  16   8        2.95       -5.50      9.11 o 
  -3  16   8        0.38       12.82      9.79 o 
  -2  16   8        2.19        2.94      8.98 o 
  -1  16   8       36.95       16.34     12.25 o 
   0  16   8       55.81       88.28     20.42 o 
   1  16   8        3.77       12.57     11.62 o 
   2  16   8       23.97       24.19     14.77 o 
   3  16   8        0.04       -2.20     11.62 o 
  -3  17   8       20.89       21.32     11.18 o 
  -2  17   8        1.61        0.31     12.88 o 
  -1  17   8        9.86       27.65     14.77 o 
   0  17   8       11.22        8.17     12.57 o 
   1  17   8        4.07       41.47     16.96 o 
   2  17   8        0.91       11.94     12.57 o 
 -12   1   9        3.26       12.88     16.65 o 
 -11   1   9        0.55       -1.32      7.85 o 
 -10   1   9       23.49       29.62      9.06 o 
  -9   1   9       81.41       91.80     13.10 o 
  -8   1   9        2.99        5.18      5.17 o 
  -7   1   9        9.81        5.93      4.42 o 
  -6   1   9       42.85       42.72      5.69 o 
  -5   1   9       83.33       95.28      7.37 o 
  -4   1   9       31.55       24.97      4.34 o 
  -3   1   9       87.04       89.30      7.64 o 
  -2   1   9      370.07      403.00     10.98 o 
  -1   1   9      870.76      768.89     15.27 o 
   0   1   9      179.02      183.77     11.25 o 
   1   1   9       22.08       15.72      4.06 o 
   2   1   9        0.05        2.78      4.15 o 
   3   1   9      426.92      408.33     18.20 o 
   4   1   9       18.15       14.70      6.43 o 
   5   1   9        0.26       -1.03      6.11 o 
   6   1   9       93.99       91.71     13.77 o 
   7   1   9        6.68       13.57      8.82 o 
   8   1   9       21.61       26.32     10.11 o 
   9   1   9       10.58        2.12     14.45 o 
  10   1   9        4.35        7.29     11.59 o 
  11   1   9        1.02       -9.42     17.91 o 
 -12   2   9        1.96       -3.46     14.45 o 
 -11   2   9        3.81       10.80      8.41 o 
 -10   2   9       14.01       18.67      8.41 o 
  -9   2   9       49.41       42.07     10.11 o 
  -8   2   9      244.00      245.34     18.66 o 
  -7   2   9      103.54      110.96     11.72 o 
  -6   2   9        3.75        0.77      3.79 o 
  -5   2   9      149.69      154.58      8.91 o 
  -4   2   9        2.40        7.69      3.43 o 
  -3   2   9      220.18      239.81      9.66 o 
  -2   2   9        0.37       -2.46      2.66 o 
  -1   2   9      421.82      429.68     11.42 o 
   0   2   9      233.01      222.88      9.73 o 
   1   2   9      384.49      384.71     12.88 o 
   2   2   9      534.75      543.49     16.02 o 
   3   2   9       68.85       50.12      7.19 o 
   4   2   9      585.75      573.41     26.86 o 
   5   2   9        0.00       -9.58      9.58 o 
   6   2   9      151.47      166.36     17.31 o 
   7   2   9      400.16      402.32     23.41 o 
   8   2   9       23.01        6.53      8.77 o 
   9   2   9        5.59       19.35     10.31 o 
  10   2   9        4.35       10.38     10.55 o 
  11   2   9       16.27       37.39     23.25 o 
 -12   3   9       11.18       -3.77     15.08 o 
 -11   3   9        0.02        0.63     11.94 o 
 -10   3   9       18.36       37.39     15.71 o 
  -9   3   9       11.94       13.82      7.64 o 
  -8   3   9       11.64        0.47      7.00 o 
  -7   3   9      118.45      132.70     11.35 o 
  -6   3   9       62.24       77.80      8.67 o 
  -5   3   9        9.05        6.53      3.79 o 
  -4   3   9        0.44       -0.90      3.06 o 
  -3   3   9      390.78      385.14     10.73 o 
  -2   3   9       37.07       57.14      5.55 o 
  -1   3   9       48.50       40.89      6.11 o 
   0   3   9      192.83      183.53      7.91 o 
   1   3   9        6.29        3.82      3.29 o 
   2   3   9       31.98       27.60      4.76 o 
   3   3   9        4.87        6.99      5.03 o 
   4   3   9       74.10       78.75     11.22 o 
   5   3   9      340.39      364.59     40.06 o 
   6   3   9       61.10       65.83     22.93 o 
   7   3   9        6.76       18.89      8.95 o 
   8   3   9       51.76       40.62     25.45 o 
   9   3   9       67.40       82.17     15.88 o 
  10   3   9        8.20       10.96     11.27 o 
  11   3   9       26.15        8.48     18.85 o 
 -12   4   9        0.19        1.88     14.45 o 
 -11   4   9        2.85      -10.37     10.37 o 
 -10   4   9       20.23       25.13     13.82 o 
  -9   4   9       20.79       45.24     15.08 o 
  -8   4   9       38.16       -4.08      8.80 o 
  -7   4   9       48.55       53.55     12.55 o 
  -6   4   9        3.36       -3.46      5.11 o 
  -5   4   9      274.01      254.90     12.65 o 
  -4   4   9      440.64      467.35     10.28 o 
  -3   4   9      347.23      346.07     10.22 o 
  -2   4   9       12.37       10.06      2.60 o 
  -1   4   9       18.87       29.25      4.99 o 
   0   4   9      147.17      143.81      6.26 o 
   1   4   9       74.07       92.07      6.76 o 
   2   4   9        4.42       -2.52      4.08 o 
   3   4   9      630.22      649.70     16.28 o 
   4   4   9      749.75      757.64     26.70 o 
   5   4   9        1.86       -2.10      6.55 o 
   6   4   9        1.77        9.29     14.29 o 
   7   4   9      154.39      158.20     17.76 o 
   8   4   9      121.41      121.16     26.23 o 
   9   4   9        4.98      -11.02     12.72 o 
  10   4   9        2.52       -7.11      9.99 o 
 -11   5   9        6.97        6.19     12.57 o 
 -10   5   9        1.74        5.65     13.19 o 
  -9   5   9       55.99       60.63     16.65 o 
  -8   5   9      309.89      324.53     34.24 o 
  -7   5   9        0.06       -7.85      7.85 o 
  -6   5   9       15.97       15.86     14.29 o 
  -5   5   9      315.20      298.32     13.52 o 
  -4   5   9        2.33       -0.37      3.73 o 
  -3   5   9       31.08       37.75      6.80 o 
  -2   5   9       85.38       85.97      5.31 o 
  -1   5   9      180.80      181.83      6.66 o 
   0   5   9      131.23      134.27      6.50 o 
   1   5   9       28.99       44.43      7.57 o 
   2   5   9      343.51      361.71     13.91 o 
   3   5   9       23.19       18.80      4.85 o 
   4   5   9       28.44       27.91      5.55 o 
   5   5   9       47.75       48.51     10.33 o 
   6   5   9        1.18        2.87      9.11 o 
   7   5   9       61.23       47.14     11.30 o 
   8   5   9        1.54        6.29      8.43 o 
   9   5   9       15.04       15.94     10.84 o 
  10   5   9        2.71        4.95     12.57 o 
 -11   6   9       16.09       12.88     16.02 o 
 -10   6   9        2.13       16.65     12.88 o 
  -9   6   9        0.06       -0.63      8.17 o 
  -8   6   9       25.65        8.17     10.05 o 
  -7   6   9        4.58        2.86      6.19 o 
  -6   6   9      119.57      106.16     10.22 o 
  -5   6   9       23.51        9.79      6.48 o 
  -4   6   9       27.28       64.41     19.16 o 
  -3   6   9      332.94      300.61     22.93 o 
  -2   6   9       50.76       63.34     10.11 o 
  -1   6   9        8.25        3.75      2.89 o 
   0   6   9      149.53      145.46      6.89 o 
   1   6   9        0.08        2.92      3.64 o 
   2   6   9       16.97       19.39      4.66 o 
   3   6   9       76.41       94.71      8.04 o 
   4   6   9       52.20       63.76      7.40 o 
   5   6   9       36.45       55.11     10.31 o 
   6   6   9        2.51        6.28     10.68 o 
   7   6   9        5.72       12.57     11.31 o 
   8   6   9       11.68       11.94     12.25 o 
   9   6   9        0.40       16.96     14.14 o 
  10   6   9       12.20       19.93     16.34 o 
 -11   7   9        8.09       23.25     16.65 o 
 -10   7   9       16.40        8.80     11.94 o 
  -9   7   9        0.11       -4.33      6.26 o 
  -8   7   9       16.78       14.14     10.37 o 
  -7   7   9      170.23      175.79     13.56 o 
  -6   7   9      240.02      246.68     14.22 o 
  -5   7   9        9.17        2.96      7.52 o 
  -4   7   9      103.96      117.68     13.22 o 
  -3   7   9      157.11      172.48     13.03 o 
  -2   7   9      238.07      259.48     11.51 o 
  -1   7   9      123.99      120.21      9.51 o 
   0   7   9       13.34       11.07      4.85 o 
   1   7   9      250.44      253.77      9.65 o 
   2   7   9      129.70      112.98      8.42 o 
   3   7   9       33.85       26.68      5.68 o 
   4   7   9       86.41       83.06     10.84 o 
   5   7   9       79.78       76.26     11.97 o 
   6   7   9        3.80       -4.40      6.66 o 
   7   7   9        0.22       10.08      8.30 o 
   8   7   9       10.88        5.21      7.67 o 
   9   7   9       22.13        8.92     15.24 o 
  10   7   9        6.97        7.54     19.16 o 
 -10   8   9        0.89        0.00     11.62 o 
  -9   8   9       39.28       53.01     29.06 o 
  -8   8   9        6.20       31.84      9.66 o 
  -7   8   9       27.54       22.46      6.81 o 
  -6   8   9       52.74       57.83      8.51 o 
  -5   8   9      236.21      241.35     20.08 o 
  -4   8   9        0.04        4.08      4.84 o 
  -3   8   9      429.96      401.56     19.76 o 
  -2   8   9      211.11      181.13     15.22 o 
  -1   8   9       39.03       39.15      8.56 o 
   0   8   9        0.72       -4.13      5.05 o 
   1   8   9       31.75       46.77      8.67 o 
   2   8   9       60.67       46.32      7.81 o 
   3   8   9      102.35      123.44      9.14 o 
   4   8   9       72.03       64.62      7.46 o 
   5   8   9       36.83       25.81      6.81 o 
   6   8   9        8.39       13.59      8.09 o 
   7   8   9       52.59       67.00     10.52 o 
   8   8   9       75.94       72.64     13.24 o 
   9   8   9        0.61       -7.85      7.85 o 
 -10   9   9        0.05        5.03     13.51 o 
  -9   9   9       21.01       21.68     12.88 o 
  -8   9   9        1.69        1.34      5.48 o 
  -7   9   9       28.78       25.95      9.21 o 
  -6   9   9       10.05       13.95      9.14 o 
  -5   9   9        0.02       -1.59      4.80 o 
  -4   9   9      131.97      124.37     12.43 o 
  -3   9   9      777.90      802.31     21.56 o 
  -2   9   9       54.81       50.51      6.47 o 
  -1   9   9        3.39        8.04      4.35 o 
   0   9   9        0.00       -3.36      3.36 o 
   1   9   9       10.79       -1.78      4.71 o 
   2   9   9       12.24       15.98      5.55 o 
   3   9   9        3.35        3.29      5.20 o 
   4   9   9        5.51        2.76      6.30 o 
   5   9   9        0.30        9.74     10.37 o 
   6   9   9       23.73       14.97      6.55 o 
   7   9   9       31.02       46.29     10.84 o 
   8   9   9        0.04        7.85     11.62 o 
   9   9   9        5.21       12.88     12.57 o 
 -10  10   9       34.25       43.98     20.11 o 
  -9  10   9        1.53        5.65     10.37 o 
  -8  10   9        0.87       12.79      6.84 o 
  -7  10   9       17.58        5.24      6.33 o 
  -6  10   9        8.03        0.25      5.42 o 
  -5  10   9        6.29       13.64      6.22 o 
  -4  10   9        1.56       -2.41      4.70 o 
  -3  10   9      116.89       98.54      9.97 o 
  -2  10   9      369.80      371.86     36.18 o 
  -1  10   9      151.40      167.99     11.95 o 
   0  10   9      116.75       95.51      8.14 o 
   1  10   9       52.12       49.20     11.75 o 
   2  10   9      114.18      128.04     12.77 o 
   3  10   9       23.90       28.55      8.21 o 
   4  10   9        0.23       -4.56      6.44 o 
   5  10   9       19.48       33.56      9.30 o 
   6  10   9        0.04        9.43      7.38 o 
   7  10   9        9.75       -7.54      7.54 o 
   8  10   9        0.31       -6.91     11.00 o 
  -9  11   9        1.93       14.44      9.88 o 
  -8  11   9       17.89       34.56     14.14 o 
  -7  11   9        0.27       15.28      8.72 o 
  -6  11   9        5.28       -0.36      9.58 o 
  -5  11   9       53.58       52.06      9.24 o 
  -4  11   9       38.11       35.97     10.26 o 
  -3  11   9        0.65        0.82      4.96 o 
  -2  11   9       23.07       15.05      9.86 o 
  -1  11   9        0.30       -0.87      5.03 o 
   0  11   9       92.20       87.37     13.78 o 
   1  11   9        2.67        4.92      5.07 o 
   2  11   9       13.47       22.55      7.05 o 
   3  11   9        0.12       -2.02      8.01 o 
   4  11   9      216.54      184.41     25.45 o 
   5  11   9       35.30       25.13     13.51 o 
   6  11   9        2.33       -0.94     11.31 o 
   7  11   9        2.39        3.77     11.94 o 
   8  11   9        0.01        4.71     14.77 o 
  -9  12   9       30.92       43.06     20.89 o 
  -8  12   9       12.15       32.67     15.39 o 
  -7  12   9        8.60        7.54     13.51 o 
  -6  12   9        6.48        4.08     16.65 o 
  -5  12   9       42.78       36.98      8.82 o 
  -4  12   9        0.22        1.16      5.55 o 
  -3  12   9       31.56       22.61     15.70 o 
  -2  12   9        6.70        1.47      5.42 o 
  -1  12   9        8.04        6.92      6.59 o 
   0  12   9      116.97      151.20     13.31 o 
   1  12   9       12.30       15.57      6.06 o 
   2  12   9      105.36      111.53     19.16 o 
   3  12   9        0.10       16.02     10.68 o 
   4  12   9        5.98       17.28     11.62 o 
   5  12   9        0.29       -0.94     10.05 o 
   6  12   9       25.59       49.01     16.65 o 
   7  12   9        1.11        4.40     11.31 o 
  -8  13   9       28.62       24.99     16.81 o 
  -7  13   9       53.90       46.81     19.79 o 
  -6  13   9        5.16        6.60     13.51 o 
  -5  13   9       18.46       19.99     10.02 o 
  -4  13   9        4.79        3.46      6.22 o 
  -3  13   9       26.70       24.81      7.47 o 
  -2  13   9       14.56        7.09      5.83 o 
  -1  13   9        7.88       12.25     11.47 o 
   0  13   9       15.24       21.68      8.21 o 
   1  13   9        5.47        9.18      7.38 o 
   2  13   9        3.51        7.76     11.94 o 
   3  13   9        4.63        8.48     11.94 o 
   4  13   9       41.73       61.58     16.34 o 
   5  13   9        3.81       26.39     14.14 o 
   6  13   9       10.65        1.88     12.88 o 
  -7  14   9       13.47       11.31     16.96 o 
  -6  14   9      101.67       62.52     21.05 o 
  -5  14   9       17.84       41.16     17.28 o 
  -4  14   9        0.54       -4.57      7.16 o 
  -3  14   9        0.29       -5.78      7.22 o 
  -2  14   9        3.96        4.43      7.32 o 
  -1  14   9        0.86       -3.01      6.26 o 
   0  14   9        0.00        7.54     10.05 o 
   1  14   9       15.89       20.42     12.57 o 
   2  14   9        4.84       10.68     11.62 o 
   3  14   9        4.62       -0.63     10.37 o 
   4  14   9        0.01        2.20     11.31 o 
   5  14   9       28.37        2.83     12.88 o 
   6  14   9       15.72       -3.14     13.19 o 
  -6  15   9        0.01       11.62     15.08 o 
  -5  15   9        2.78       20.42     15.71 o 
  -4  15   9        8.47       -0.31     12.57 o 
  -3  15   9       14.25       26.51     10.19 o 
  -2  15   9        0.47        1.52     11.31 o 
  -1  15   9        2.65        2.96      7.91 o 
   0  15   9        1.14       13.51     11.94 o 
   1  15   9       51.04       36.76     13.82 o 
   2  15   9       26.62       43.35     16.02 o 
   3  15   9       10.52       -3.77     10.68 o 
   4  15   9        2.17       12.25     13.51 o 
  -4  16   9        2.15        3.46     13.19 o 
  -3  16   9        7.87        9.42     14.45 o 
  -2  16   9        6.22        5.69     12.10 o 
  -1  16   9       28.68       44.93     16.96 o 
   0  16   9        7.29       19.79     14.14 o 
   1  16   9       19.21       22.93     14.45 o 
   2  16   9       12.98       16.96     13.51 o 
   3  16   9        0.09        0.63     11.94 o 
 -12   0  10        2.95       -8.48     15.71 o 
 -11   0  10       26.50       46.18     16.65 o 
 -10   0  10       49.86       57.81     16.96 o 
  -9   0  10       68.29       75.71     17.59 o 
  -8   0  10        4.79       -7.85      7.85 o 
  -7   0  10       27.07       34.71      8.22 o 
  -6   0  10       93.59       97.80     11.62 o 
  -5   0  10        1.99        2.03      4.97 o 
  -4   0  10       35.38       18.06      6.44 o 
  -3   0  10       55.13       58.85      8.43 o 
  -2   0  10      617.82      626.75     20.44 o 
  -1   0  10     3910.75     4083.97     59.76 o 
   0   0  10      407.68      467.37     18.42 o 
   1   0  10        7.33       11.86      5.76 o 
   2   0  10       63.68      131.01     18.54 o 
   3   0  10      420.20      425.38     26.70 o 
   4   0  10     1028.55      998.41     43.04 o 
   5   0  10       93.65       75.71     16.65 o 
   6   0  10      108.88      124.72     21.36 o 
   7   0  10      143.51      187.87     27.02 o 
   8   0  10        2.64        6.91     13.51 o 
   9   0  10       31.68       12.57     16.02 o 
  10   0  10        8.47       16.02     18.85 o 
 -12   1  10        7.13        1.57     16.96 o 
 -11   1  10       13.16        7.01     11.31 o 
 -10   1  10       52.40       69.89     12.32 o 
  -9   1  10        3.75        6.72      7.85 o 
  -8   1  10        5.72       11.85      5.80 o 
  -7   1  10        0.30        1.13      4.71 o 
  -6   1  10       45.42       37.69      6.26 o 
  -5   1  10      175.78      192.92     11.47 o 
  -4   1  10       33.00       24.97      6.07 o 
  -3   1  10      346.21      347.90     13.06 o 
  -2   1  10      476.84      500.93     12.99 o 
  -1   1  10      373.53      442.76     12.40 o 
   0   1  10     4216.32     4233.76     38.82 o 
   1   1  10      892.50      953.21     21.81 o 
   2   1  10      209.70      236.45     13.63 o 
   3   1  10      448.33      403.34     28.75 o 
   4   1  10       87.62      118.20     13.55 o 
   5   1  10      623.40      652.95     63.46 o 
   6   1  10       60.66       42.55     10.69 o 
   7   1  10       12.86       18.69     13.19 o 
   8   1  10        4.87       -6.94      6.94 o 
   9   1  10        8.24       15.32     10.86 o 
  10   1  10        4.17       -0.22     12.88 o 
 -12   2  10        0.41       10.37     16.65 o 
 -11   2  10        2.55        0.31     11.31 o 
 -10   2  10       12.36       14.20      8.36 o 
  -9   2  10      153.09      168.22     19.01 o 
  -8   2  10      101.37       79.45      9.67 o 
  -7   2  10        6.02        0.43      5.23 o 
  -6   2  10       18.37       28.56      6.35 o 
  -5   2  10      402.54      451.55     12.78 o 
  -4   2  10       14.53        7.86      3.83 o 
  -3   2  10      378.01      376.13     11.40 o 
  -2   2  10        4.26        5.07      4.76 o 
  -1   2  10      851.91      954.57     17.96 o 
   0   2  10      246.46      277.38     10.17 o 
   1   2  10      105.04      106.30      9.22 o 
   2   2  10        3.04        1.58      4.21 o 
   3   2  10        4.30        7.56      4.92 o 
   4   2  10      376.14      354.96     19.10 o 
   5   2  10        9.75       22.22     13.35 o 
   6   2  10        4.47        7.01     11.47 o 
   7   2  10       31.95       10.43      8.98 o 
   8   2  10        7.19       15.29      9.97 o 
   9   2  10        0.79       -2.64     12.41 o 
  10   2  10        7.02       -5.51     16.65 o 
 -12   3  10        0.25       15.71     17.59 o 
 -11   3  10        1.87       -2.83     12.88 o 
 -10   3  10        1.05        7.54     10.05 o 
  -9   3  10        2.56        8.17      9.74 o 
  -8   3  10       35.07       37.72      9.44 o 
  -7   3  10       69.87       88.27      9.62 o 
  -6   3  10       18.36       22.04      6.10 o 
  -5   3  10        0.32       -1.85      3.81 o 
  -4   3  10       22.77       15.51      4.72 o 
  -3   3  10        1.21       -0.60      3.09 o 
  -2   3  10        6.87       12.42      4.02 o 
  -1   3  10      197.30      209.68     11.02 o 
   0   3  10       94.95       99.67      8.82 o 
   1   3  10       26.15       19.22      5.54 o 
   2   3  10        0.84        9.00      6.84 o 
   3   3  10       40.95       56.62     10.83 o 
   4   3  10      506.73      523.05     25.13 o 
   5   3  10      715.87      682.68     26.66 o 
   6   3  10       65.64       47.62     13.04 o 
   7   3  10        0.28       -3.32      6.84 o 
   8   3  10        0.62       -6.17      7.40 o 
   9   3  10        0.65       19.34     10.43 o 
  10   3  10        0.53        2.26     10.98 o 
 -11   4  10        2.61       10.05     16.02 o 
 -10   4  10       20.03       15.08     11.94 o 
  -9   4  10      165.95      180.01     26.08 o 
  -8   4  10       11.51       -2.51      8.80 o 
  -7   4  10       16.28       27.33     11.31 o 
  -6   4  10       27.13       22.44      6.18 o 
  -5   4  10      133.17      122.29     11.57 o 
  -4   4  10       38.94       39.88      5.28 o 
  -3   4  10        0.48       -1.72      3.17 o 
  -2   4  10      183.16      189.39      9.76 o 
  -1   4  10      166.41      179.41     14.00 o 
   0   4  10      122.65      124.33     13.35 o 
   1   4  10      318.34      328.85     12.91 o 
   2   4  10      116.32      106.72      9.77 o 
   3   4  10      243.98      261.74     14.18 o 
   4   4  10       39.19       30.91      8.76 o 
   5   4  10       17.25        5.53     10.52 o 
   6   4  10      123.67      125.45     16.81 o 
   7   4  10       12.81       18.94      9.52 o 
   8   4  10        0.09        0.63      8.08 o 
   9   4  10        6.76        7.99      9.96 o 
  10   4  10        2.17       13.52     12.30 o 
 -11   5  10        2.12      -10.68     13.82 o 
 -10   5  10        5.36       17.59     13.51 o 
  -9   5  10        8.04       19.48     11.31 o 
  -8   5  10       11.22       37.39     12.88 o 
  -7   5  10      170.84      144.83     23.25 o 
  -6   5  10      195.35      179.75     19.01 o 
  -5   5  10      124.83      121.59     13.66 o 
  -4   5  10      677.41      679.36     19.74 o 
  -3   5  10      267.44      255.48     12.30 o 
  -2   5  10      395.98      421.50     18.17 o 
  -1   5  10       32.57       22.98      5.63 o 
   0   5  10      320.26      326.26     12.72 o 
   1   5  10      238.23      226.55     12.48 o 
   2   5  10      158.43      168.87     12.10 o 
   3   5  10      149.79      160.67     12.12 o 
   4   5  10      590.03      588.48     24.01 o 
   5   5  10      438.67      459.62     32.04 o 
   6   5  10       54.05       33.70      9.93 o 
   7   5  10       25.51       42.10     15.71 o 
   8   5  10       16.98       13.06     12.72 o 
   9   5  10       12.29        4.61      9.43 o 
  10   5  10        2.00        1.26     11.55 o 
 -11   6  10        0.07        5.95      9.43 o 
 -10   6  10        1.39        4.40     12.88 o 
  -9   6  10       15.42       37.39     15.39 o 
  -8   6  10        2.90       11.48      7.10 o 
  -7   6  10      220.53      205.83     21.99 o 
  -6   6  10      608.22      623.74     25.76 o 
  -5   6  10     1026.94     1063.50     33.62 o 
  -4   6  10        2.96        9.27      6.68 o 
  -3   6  10      303.19      336.02     19.95 o 
  -2   6  10      151.41      153.82     14.30 o 
  -1   6  10       75.95       81.85     10.99 o 
   0   6  10      395.07      393.58     13.95 o 
   1   6  10      168.04      183.24     13.01 o 
   2   6  10       73.80       71.91      8.53 o 
   3   6  10      265.80      276.68     12.04 o 
   4   6  10      224.56      217.08     12.29 o 
   5   6  10       17.42       20.18      9.04 o 
   6   6  10        0.71        5.55      7.20 o 
   7   6  10        0.02       -8.17     11.31 o 
   8   6  10       13.10       16.34     15.71 o 
   9   6  10        7.13       11.94     17.59 o 
  10   6  10       15.10      -15.08     16.65 o 
 -11   7  10       10.16       15.39     16.96 o 
 -10   7  10        3.52        5.98      8.53 o 
  -9   7  10       18.13       21.81      8.77 o 
  -8   7  10        0.98        0.94      8.48 o 
  -7   7  10       17.60       24.90      8.45 o 
  -6   7  10        7.74        9.41      8.64 o 
  -5   7  10      584.42      566.95     39.90 o 
  -4   7  10      913.88      961.52     30.77 o 
  -3   7  10      915.03      936.58     30.09 o 
  -2   7  10      882.90      905.28     28.41 o 
  -1   7  10        1.05        4.71      6.17 o 
   0   7  10        0.39        3.26      7.07 o 
   1   7  10      426.29      402.32     19.07 o 
   2   7  10      119.33      114.38     10.35 o 
   3   7  10       72.40       69.79      7.64 o 
   4   7  10       57.38       50.18      8.14 o 
   5   7  10        3.48       -4.11      8.95 o 
   6   7  10       58.89       53.28     11.55 o 
   7   7  10       14.44       13.22     13.19 o 
   8   7  10       18.07       59.69     19.79 o 
   9   7  10       26.81       28.72     11.18 o 
 -10   8  10        0.01       -3.46     11.94 o 
  -9   8  10        0.41       -6.94      9.42 o 
  -8   8  10       16.70       33.62     10.00 o 
  -7   8  10       22.83       28.84     11.15 o 
  -6   8  10        0.64        9.54      6.99 o 
  -5   8  10      118.35       95.81     13.22 o 
  -4   8  10      149.31      138.25     15.19 o 
  -3   8  10      507.71      509.79     23.07 o 
  -2   8  10       56.97       53.92     10.19 o 
  -1   8  10        4.76        8.95      7.02 o 
   0   8  10        0.04       -0.23      5.50 o 
   1   8  10        6.24       -4.71      5.28 o 
   2   8  10       58.82       45.77      9.90 o 
   3   8  10        0.23        6.34      5.86 o 
   4   8  10       25.21       27.74      6.14 o 
   5   8  10       18.51       25.44     11.48 o 
   6   8  10       51.83       25.11     14.14 o 
   7   8  10       18.21       16.02     14.45 o 
   8   8  10        4.12        2.22      8.25 o 
   9   8  10        3.03        9.50     10.34 o 
 -10   9  10        0.16        5.65     15.71 o 
  -9   9  10        1.05        0.00     12.25 o 
  -8   9  10       20.50       23.16      9.32 o 
  -7   9  10       53.55       38.66     13.04 o 
  -6   9  10      114.66      115.93     15.43 o 
  -5   9  10        0.56       16.46      7.40 o 
  -4   9  10       14.36        6.31      6.71 o 
  -3   9  10       34.61       42.10     10.68 o 
  -2   9  10        7.12       -2.21      5.46 o 
  -1   9  10       16.33       14.11      7.24 o 
   0   9  10      217.36      184.10     23.88 o 
   1   9  10      481.48      379.90     18.28 o 
   2   9  10      300.76      322.52     14.50 o 
   3   9  10       14.80       19.13      6.46 o 
   4   9  10        2.61       -1.66      6.53 o 
   5   9  10       29.66       36.44     14.45 o 
   6   9  10        1.51       -9.42      9.42 o 
   7   9  10       41.82       30.38     24.16 o 
   8   9  10       10.24        6.91     10.44 o 
  -9  10  10       27.02       22.93     14.77 o 
  -8  10  10        0.19       18.38      9.11 o 
  -7  10  10        1.47        3.46      6.88 o 
  -6  10  10        1.86        4.09      6.19 o 
  -5  10  10        1.07        7.55      7.18 o 
  -4  10  10        3.52       10.76      8.17 o 
  -3  10  10      372.53      359.18     26.08 o 
  -2  10  10      371.72      369.77     29.53 o 
  -1  10  10       52.06       59.38     15.08 o 
   0  10  10       30.32       11.06     13.04 o 
   1  10  10        3.26        6.39      9.90 o 
   2  10  10       22.02       10.50      5.58 o 
   3  10  10       28.11       30.10     11.15 o 
   4  10  10        8.43        1.26      9.74 o 
   5  10  10        2.76        6.17      7.91 o 
   6  10  10       15.32       14.06      8.75 o 
   7  10  10        8.19        6.91     12.57 o 
   8  10  10        1.96       11.00     14.45 o 
  -9  11  10        1.01       -0.85      9.12 o 
  -8  11  10        0.15       -5.22      7.70 o 
  -7  11  10        5.03        3.77     10.05 o 
  -6  11  10       12.61        0.00     11.62 o 
  -5  11  10       35.35       56.24     18.22 o 
  -4  11  10       48.83       39.37     10.42 o 
  -3  11  10        2.25        2.04      9.90 o 
  -2  11  10        0.00       -5.73      5.73 o 
  -1  11  10       54.23       52.07      8.26 o 
   0  11  10       67.08       57.56      8.34 o 
   1  11  10      250.91      245.71     22.93 o 
   2  11  10        5.17        4.79      7.54 o 
   3  11  10       45.22       28.71     14.92 o 
   4  11  10        3.44        2.57     11.47 o 
   5  11  10       76.04       77.60     18.54 o 
   6  11  10        4.99        6.28     11.00 o 
   7  11  10        0.40      -10.37     10.37 o 
  -8  12  10       11.99       16.65     14.77 o 
  -7  12  10        0.16       -1.26     13.82 o 
  -6  12  10        2.34       17.91     12.88 o 
  -5  12  10        1.65       -5.65     11.31 o 
  -4  12  10       17.08       32.85     10.09 o 
  -3  12  10       17.28       14.23      7.50 o 
  -2  12  10        0.28        7.54      6.93 o 
  -1  12  10        7.95       13.89      8.80 o 
   0  12  10       15.39       28.27      8.44 o 
   1  12  10       33.98       39.90     10.00 o 
   2  12  10        6.97       -0.10      5.21 o 
   3  12  10       22.71       21.68     11.62 o 
   4  12  10       31.18       48.70     16.65 o 
   5  12  10        5.51       10.68     11.94 o 
   6  12  10       13.54       46.50     17.59 o 
   7  12  10        4.07        3.77     14.14 o 
  -8  13  10        1.02       10.68     17.28 o 
  -7  13  10        8.45       22.93     16.65 o 
  -6  13  10        0.00       15.39     15.71 o 
  -5  13  10        1.39       18.85     14.45 o 
  -4  13  10        7.85      -10.37     10.37 o 
  -3  13  10       17.03       14.05      8.31 o 
  -2  13  10        1.14       -5.96      5.96 o 
  -1  13  10        0.93       18.25      7.84 o 
   0  13  10        0.08       -0.63     10.37 o 
   1  13  10        5.87        7.85     10.68 o 
   2  13  10       47.06       49.64     16.02 o 
   3  13  10        3.22       -1.26      9.42 o 
   4  13  10        4.31        8.48     12.25 o 
   5  13  10        7.38       11.00     12.88 o 
   6  13  10        3.98       13.51     13.82 o 
  -7  14  10        0.54        9.11     17.59 o 
  -6  14  10        1.58       -9.42     13.51 o 
  -5  14  10       12.66        9.42     12.88 o 
  -4  14  10        1.14        5.03     12.88 o 
  -3  14  10        0.24        7.54     11.00 o 
  -2  14  10        0.51        0.63     11.31 o 
  -1  14  10        0.00       -0.31     10.37 o 
   0  14  10       14.21       40.21     15.39 o 
   3  14  10        8.13       21.05     12.88 o 
   4  14  10       53.41       36.76     16.34 o 
   5  14  10        0.02       22.93     15.71 o 
  -5  15  10       15.30       -4.71     15.08 o 
  -4  15  10        0.47       16.96     13.82 o 
  -3  15  10        7.85      -10.37     10.37 o 
  -2  15  10        2.72       21.05     13.19 o 
  -1  15  10        4.60       20.42     13.51 o 
   4  15  10        0.00       -7.23     11.31 o 
  -3  16  10       12.31        8.17     15.08 o 
  -2  16  10        4.17       10.05     14.77 o 
 -12   1  11        0.09       11.00     17.59 o 
 -11   1  11        7.90       12.48      8.81 o 
 -10   1  11       14.38        6.31      7.88 o 
  -9   1  11        9.60       21.74     16.49 o 
  -8   1  11       50.68       70.81     12.10 o 
  -7   1  11       33.52       28.49      6.64 o 
  -6   1  11       15.99       15.02      4.88 o 
  -5   1  11        0.02        3.75      3.91 o 
  -4   1  11       18.97       21.89      4.81 o 
  -3   1  11       62.00       65.67      6.51 o 
  -2   1  11      451.87      424.66     12.75 o 
  -1   1  11      465.50      506.15     13.94 o 
   0   1  11       57.10       70.99      7.06 o 
   1   1  11      114.64      126.35      9.00 o 
   2   1  11      158.31      153.69     11.54 o 
   3   1  11       81.70       57.94     10.29 o 
   4   1  11        1.02        5.13      6.30 o 
   5   1  11       32.09       36.91     10.00 o 
   6   1  11        7.77       -3.27      5.97 o 
   7   1  11       15.44       -7.08      7.51 o 
   8   1  11        1.64       -3.76      7.77 o 
   9   1  11        0.05       -5.79     12.57 o 
  10   1  11        0.00       -3.65     10.63 o 
 -12   2  11       17.46       -2.20     16.65 o 
 -11   2  11        9.44       19.79     15.08 o 
 -10   2  11       74.33       58.12     16.65 o 
  -9   2  11      307.95      357.15     22.41 o 
  -8   2  11        0.42        4.32      6.33 o 
  -7   2  11       48.58       63.77      8.86 o 
  -6   2  11       20.87       12.14      5.75 o 
  -5   2  11        3.70        2.68      3.67 o 
  -4   2  11        0.00       -0.79      3.63 o 
  -3   2  11      115.37      111.90      8.17 o 
  -2   2  11       82.82       99.52      8.93 o 
  -1   2  11      338.36      322.11     13.06 o 
   0   2  11       68.62       79.31      7.61 o 
   1   2  11      142.39      158.60     14.06 o 
   2   2  11      177.16      167.26     12.12 o 
   3   2  11      133.04      136.01     14.21 o 
   4   2  11      322.30      349.08     20.98 o 
   5   2  11        5.17        6.00     12.41 o 
   6   2  11        0.03       -6.13      6.21 o 
   7   2  11        1.15        7.78      8.99 o 
   8   2  11        3.97        0.92      9.20 o 
   9   2  11        0.18       -3.51      9.21 o 
  10   2  11        6.83        5.65     20.11 o 
 -12   3  11        4.34       14.14     17.59 o 
 -11   3  11       57.45       70.69     22.31 o 
 -10   3  11       28.00       27.33     14.45 o 
  -9   3  11        0.93       -4.71      9.74 o 
  -8   3  11       12.59       11.73      7.01 o 
  -7   3  11       41.90       51.57      9.96 o 
  -6   3  11       10.95        8.96      5.34 o 
  -5   3  11        7.26        9.59      4.45 o 
  -4   3  11        6.44        2.28      3.88 o 
  -3   3  11      810.86      796.60     17.17 o 
  -2   3  11      272.88      290.61     10.73 o 
  -1   3  11       13.08       10.15      3.82 o 
   0   3  11       61.82       51.26      7.39 o 
   1   3  11       39.71       38.25      7.66 o 
   2   3  11       10.66        6.60      5.27 o 
   3   3  11        1.64        7.07      5.46 o 
   4   3  11       11.17       23.64      8.33 o 
   5   3  11       66.95       86.33     13.37 o 
   6   3  11       31.57       36.39     16.49 o 
   7   3  11      139.02      138.25     17.19 o 
   8   3  11        6.15       10.25      9.87 o 
   9   3  11        7.09       11.45     10.78 o 
  10   3  11        3.72       -1.88     19.48 o 
 -11   4  11        3.38        2.20     13.51 o 
 -10   4  11       37.33       46.50     17.59 o 
  -9   4  11       84.17       55.29     15.71 o 
  -8   4  11       11.49       29.85     12.25 o 
  -7   4  11       39.25       34.56     13.51 o 
  -6   4  11       56.59       53.41     14.77 o 
  -5   4  11      782.60      814.05     29.46 o 
  -4   4  11      161.91      172.52     10.02 o 
  -3   4  11      132.80      125.87      8.54 o 
  -2   4  11      629.60      605.19     14.97 o 
  -1   4  11      184.66      178.68     11.85 o 
   0   4  11      113.33      118.69     10.09 o 
   1   4  11      136.93      128.95     10.53 o 
   2   4  11       45.38       65.01     14.89 o 
   3   4  11       78.73       87.58      9.96 o 
   4   4  11      123.71      138.16     19.48 o 
   5   4  11      225.35      254.96     20.66 o 
   6   4  11        5.30       -6.33      6.33 o 
   7   4  11       38.44       51.96     12.66 o 
   8   4  11        1.90       -8.64      8.64 o 
   9   4  11        0.23       -4.36     10.06 o 
 -11   5  11        3.75      -10.68     12.57 o 
 -10   5  11        0.05        9.11     13.82 o 
  -9   5  11       13.58       19.79     11.62 o 
  -8   5  11       13.00        3.14      9.11 o 
  -7   5  11      149.86      119.70     21.68 o 
  -6   5  11       23.21       11.01      7.22 o 
  -5   5  11       28.84       39.28     10.09 o 
  -4   5  11       73.89       88.66     12.44 o 
  -3   5  11       29.54       38.19      6.54 o 
  -2   5  11      461.65      461.50     15.57 o 
  -1   5  11        0.15       -0.90      4.38 o 
   0   5  11       85.59       92.20      9.16 o 
   1   5  11      190.18      203.39     14.71 o 
   2   5  11       23.00       22.21      6.38 o 
   3   5  11       51.50       40.77      7.83 o 
   4   5  11      127.49      121.04     17.28 o 
   5   5  11       35.91       36.76     14.45 o 
   6   5  11      168.01      165.15     24.19 o 
   7   5  11        8.73       19.79     15.08 o 
   8   5  11       18.54       12.57     15.39 o 
   9   5  11        0.73        3.14     15.71 o 
 -11   6  11        2.74       27.65     19.79 o 
 -10   6  11        2.09        3.46     15.08 o 
  -9   6  11        0.46       -2.20     11.00 o 
  -8   6  11        1.59        0.10      6.88 o 
  -7   6  11       30.42       11.83      7.38 o 
  -6   6  11       49.68       29.51      8.90 o 
  -5   6  11       15.25       28.94     18.06 o 
  -4   6  11       23.99       37.81      9.39 o 
  -3   6  11       91.36       78.07     15.71 o 
  -2   6  11      159.20      145.24     14.42 o 
  -1   6  11        2.47        0.86      5.80 o 
   0   6  11       42.90       39.53      7.24 o 
   1   6  11       32.29       42.47      7.26 o 
   2   6  11        0.20        3.06      7.05 o 
   3   6  11       56.69       64.08     12.30 o 
   4   6  11       38.90       46.74     11.47 o 
   5   6  11       29.77       21.57     13.67 o 
   6   6  11        0.01        4.74      7.88 o 
   7   6  11       19.97       13.19     13.51 o 
   8   6  11        4.13      -10.37     12.88 o 
   9   6  11        1.01      -16.65     16.65 o 
 -10   7  11        5.53       -5.65     13.19 o 
  -9   7  11        0.01        8.85      7.62 o 
  -8   7  11        0.52        5.65      8.80 o 
  -7   7  11        0.51       11.15      6.66 o 
  -6   7  11        0.68        0.00      5.78 o 
  -5   7  11       70.57       68.95     13.82 o 
  -4   7  11      998.04      946.76     31.51 o 
  -3   7  11      648.04      617.50     27.18 o 
  -2   7  11        1.45       -5.33      5.99 o 
  -1   7  11       63.72       73.61     20.73 o 
   0   7  11       51.69       55.74     16.96 o 
   1   7  11        3.60        5.19      6.55 o 
   2   7  11       16.42       18.90      8.08 o 
   3   7  11       48.40       42.66      8.21 o 
   4   7  11       99.10      114.38     11.54 o 
   5   7  11        6.77       10.93      8.11 o 
   6   7  11        0.42        9.11      9.42 o 
   7   7  11        1.77       20.42     14.45 o 
   8   7  11        0.40       -7.54     12.88 o 
   9   7  11        0.02       -3.01      7.83 o 
 -10   8  11        1.65        1.26     12.88 o 
  -9   8  11        4.81       30.16     15.08 o 
  -8   8  11       11.69       11.12      7.38 o 
  -7   8  11       21.69       33.22      9.74 o 
  -6   8  11        8.10       -0.03      6.42 o 
  -5   8  11       79.26       83.74     13.10 o 
  -4   8  11        9.63        9.45      6.84 o 
  -3   8  11       70.74       85.75     12.44 o 
  -2   8  11        1.67       -5.28      5.28 o 
  -1   8  11       37.48       55.06     10.41 o 
   0   8  11       61.02       43.58      9.20 o 
   1   8  11        2.45       10.07      6.97 o 
   2   8  11        2.47        5.24      6.26 o 
   3   8  11        7.27        5.19     12.25 o 
   4   8  11        0.20       11.12      7.20 o 
   5   8  11       14.39       13.30      6.46 o 
   6   8  11        2.13       17.91      9.11 o 
   7   8  11        1.35       21.05     15.39 o 
   8   8  11        8.20        7.47      9.96 o 
  -9   9  11        9.77        2.04      8.66 o 
  -8   9  11        1.57       20.73     11.94 o 
  -7   9  11       52.63       57.15     11.85 o 
  -6   9  11        6.95        3.85      6.99 o 
  -5   9  11       31.92       26.49     23.09 o 
  -4   9  11       78.93       94.22     13.55 o 
  -3   9  11        6.84       16.91      8.22 o 
  -2   9  11       20.59       16.45      7.47 o 
  -1   9  11       19.34        9.91      6.71 o 
   0   9  11        7.44       20.95      8.33 o 
   1   9  11        0.43        4.71      9.11 o 
   2   9  11       63.31       87.85     12.42 o 
   3   9  11        0.89        6.73      6.97 o 
   4   9  11       15.37       28.65      9.42 o 
   5   9  11       39.18       33.62     15.08 o 
   6   9  11        7.56       24.82     15.08 o 
   7   9  11        1.01        2.33     14.29 o 
   8   9  11       12.88        7.78     10.61 o 
  -9  10  11        0.43        4.71     14.14 o 
  -8  10  11        0.33        2.11      7.20 o 
  -7  10  11        7.88       -0.52     16.65 o 
  -6  10  11        1.84       14.14     19.01 o 
  -5  10  11        7.95        8.35      7.96 o 
  -4  10  11       15.71        7.30      7.70 o 
  -3  10  11       81.27       74.51     26.39 o 
  -2  10  11      312.41      278.42     36.60 o 
  -1  10  11       32.18       27.35      8.68 o 
   0  10  11       35.96       37.35      9.44 o 
   1  10  11      199.87      167.27     16.22 o 
   2  10  11      155.34      134.20     15.10 o 
   3  10  11        0.54       -4.15      6.62 o 
   4  10  11        0.56       10.37     11.00 o 
   5  10  11        0.00        8.48     11.00 o 
   6  10  11       11.59        7.15      8.59 o 
   7  10  11        2.16        6.28     11.00 o 
  -9  11  11        0.09      -10.37     10.37 o 
  -8  11  11       14.19       11.48     12.72 o 
  -7  11  11        6.50       16.65      8.72 o 
  -6  11  11       14.96       26.39     15.39 o 
  -5  11  11       67.45       72.26     20.11 o 
  -4  11  11       33.78       27.33     14.14 o 
  -3  11  11       33.71       41.65      9.81 o 
  -2  11  11        1.87        3.43     13.19 o 
  -1  11  11        7.61        6.02     13.67 o 
   0  11  11       97.24       73.52     12.19 o 
   1  11  11      121.27      127.82     14.62 o 
   2  11  11        2.45       11.33      7.99 o 
   3  11  11       68.56       74.31     12.55 o 
   4  11  11       22.74       15.50      8.18 o 
   5  11  11        2.63       -0.31     10.05 o 
   6  11  11        1.65       -6.91     11.00 o 
   7  11  11        7.81       12.25     14.77 o 
  -8  12  11       18.91       13.05     10.86 o 
  -7  12  11        1.65       19.16     14.45 o 
  -6  12  11       30.85       37.39     17.28 o 
  -5  12  11       31.57       10.37     11.62 o 
  -4  12  11      132.35      168.71     27.65 o 
  -3  12  11       28.91       17.26      8.72 o 
  -2  12  11        4.72        8.30      7.51 o 
  -1  12  11        4.97        9.48      7.60 o 
   0  12  11       22.10       21.98      8.77 o 
   1  12  11        9.95        6.57      7.23 o 
   2  12  11       44.86       43.80      8.21 o 
   3  12  11        3.68        5.65      9.42 o 
   4  12  11       11.99       32.99     14.77 o 
   5  12  11       64.53       69.12     19.16 o 
   6  12  11        0.16       -1.26     11.94 o 
  -7  13  11       33.84       37.23     13.91 o 
  -6  13  11       18.73       25.13     16.96 o 
  -5  13  11        2.27        1.57     13.19 o 
  -4  13  11        6.76       12.25     14.45 o 
  -3  13  11       30.20       24.19     13.51 o 
  -2  13  11        2.17        3.02      7.32 o 
  -1  13  11       14.85       -2.86      6.84 o 
   0  13  11        0.05       -5.03     11.62 o 
   1  13  11        2.37       22.31     12.88 o 
   3  13  11        5.57       33.62     14.14 o 
   4  13  11        6.54       14.77     13.19 o 
   5  13  11        4.29        6.60     12.88 o 
  -6  14  11       43.22       51.21     21.05 o 
  -5  14  11       39.70       27.02     17.59 o 
  -4  14  11        0.96       -9.11     11.00 o 
  -3  14  11        6.95       16.65     14.14 o 
  -2  14  11        0.06        1.88     10.68 o 
  -1  14  11        3.48        7.23     12.25 o 
   0  14  11        2.64       17.59     14.14 o 
   3  14  11        0.17        6.91     12.57 o 
   4  14  11       36.05       39.90     16.02 o 
  -4  15  11        2.14        5.03     13.19 o 
  -3  15  11        7.09       -4.40     12.25 o 
  -2  15  11        1.21       -7.54     11.00 o 
  -1  15  11       14.72       40.84     17.59 o 
 -11   0  12      148.99      194.47     29.53 o 
 -10   0  12       53.75       61.89     17.28 o 
  -9   0  12      379.27      349.66     34.24 o 
  -8   0  12      171.81      188.50     24.82 o 
  -7   0  12        5.35        6.47      6.49 o 
  -6   0  12       66.78       66.01     10.66 o 
  -5   0  12       67.24       68.44     10.21 o 
  -4   0  12        1.66        5.48      5.51 o 
  -3   0  12       21.05       20.42      6.89 o 
  -2   0  12        9.20        9.35      7.70 o 
  -1   0  12        2.81        1.15      5.99 o 
   0   0  12      500.43      517.93     17.21 o 
   1   0  12      335.77      305.42     17.09 o 
   2   0  12      168.95      176.56     22.31 o 
   3   0  12      640.91      666.65     35.81 o 
   4   0  12      512.91      480.67     32.36 o 
   5   0  12      402.39      411.55     32.04 o 
   6   0  12        6.70        1.26     10.37 o 
   7   0  12        4.00       -5.03      8.48 o 
   8   0  12      112.97      120.64     26.08 o 
   9   0  12        0.13      -13.19     13.19 o 
 -11   1  12        4.62       16.96     16.02 o 
 -10   1  12      243.41      278.80     23.18 o 
  -9   1  12      339.13      383.46     21.76 o 
  -8   1  12      127.58      137.08     32.83 o 
  -7   1  12       35.71       22.97      6.88 o 
  -6   1  12      259.40      280.46     11.94 o 
  -5   1  12       26.34       32.73      5.91 o 
  -4   1  12       49.67       46.62      6.17 o 
  -3   1  12        3.80        4.91      3.97 o 
  -2   1  12      157.77      156.51     10.13 o 
  -1   1  12      255.73      273.22     12.00 o 
   0   1  12       29.83       35.87      5.71 o 
   1   1  12       75.86       73.62      8.62 o 
   2   1  12      144.59      186.23     13.48 o 
   3   1  12        2.39       -0.87      8.48 o 
   4   1  12      454.63      452.01     22.18 o 
   5   1  12      292.83      297.15     22.53 o 
   6   1  12        5.64       -2.16      7.10 o 
   7   1  12        5.47        8.57      8.64 o 
   8   1  12       19.93       23.52     20.42 o 
   9   1  12       15.04       -3.50      9.90 o 
 -11   2  12        6.21       13.82     17.28 o 
 -10   2  12       45.84       56.55     17.91 o 
  -9   2  12       15.60       22.05      8.67 o 
  -8   2  12        3.32        4.95      6.71 o 
  -7   2  12      153.14      160.15     42.10 o 
  -6   2  12       43.39       44.04      7.42 o 
  -5   2  12      301.84      293.36     12.26 o 
  -4   2  12       66.86       69.93      7.99 o 
  -3   2  12      333.06      345.72     12.11 o 
  -2   2  12       11.49       10.22      4.49 o 
  -1   2  12     1353.79     1392.41     38.67 o 
   0   2  12      166.33      198.45     11.52 o 
   1   2  12       18.02       14.47      5.47 o 
   2   2  12       19.54       21.75      7.42 o 
   3   2  12      210.31      180.34     16.66 o 
   4   2  12      713.66      655.92     26.32 o 
   5   2  12      165.41      156.04     17.55 o 
   6   2  12        0.00       -6.62      6.62 o 
   7   2  12        2.22       10.12     15.24 o 
   8   2  12        5.80        5.05     17.91 o 
   9   2  12        5.88       29.91     13.24 o 
 -11   3  12        1.77      -13.82     13.82 o 
 -10   3  12        9.65      -10.68     10.68 o 
  -9   3  12        8.84       10.68     11.62 o 
  -8   3  12        1.24       -5.65      9.11 o 
  -7   3  12       95.84       69.69     10.95 o 
  -6   3  12      236.58      260.24     17.06 o 
  -5   3  12      429.22      436.44     16.21 o 
  -4   3  12       19.83       19.27      5.04 o 
  -3   3  12      629.53      566.52     23.44 o 
  -2   3  12      820.20      825.76     18.48 o 
  -1   3  12       79.77       79.18      7.78 o 
   0   3  12       17.80       16.42      5.74 o 
   1   3  12        0.08       -0.24      4.25 o 
   2   3  12        1.20        1.87      4.59 o 
   3   3  12       11.19       19.16      6.53 o 
   4   3  12        6.15        5.29      7.16 o 
   5   3  12        0.21       -5.88      5.88 o 
   6   3  12        0.13       -1.22      6.75 o 
   7   3  12        8.37        7.85      8.29 o 
   8   3  12        9.00       18.10     10.49 o 
   9   3  12       21.29        7.17     18.22 o 
 -11   4  12        8.94       -3.14     16.65 o 
 -10   4  12        5.24        1.26     11.62 o 
  -9   4  12        6.47        3.14     10.68 o 
  -8   4  12       21.63       26.70     12.57 o 
  -7   4  12       13.61       20.42     11.62 o 
  -6   4  12       24.76       18.22     10.05 o 
  -5   4  12      334.03      312.01     14.68 o 
  -4   4  12      943.36      944.31     19.62 o 
  -3   4  12       50.34       44.14      8.89 o 
  -2   4  12      744.39      742.52     20.33 o 
  -1   4  12      127.02      149.92     11.65 o 
   0   4  12        7.12        5.08      6.01 o 
   1   4  12       48.69       48.21      6.84 o 
   2   4  12        1.93        9.20      5.59 o 
   3   4  12        2.24       -1.97      8.01 o 
   4   4  12       15.30        2.83     10.68 o 
   5   4  12      241.43      218.67     19.86 o 
   6   4  12        0.55        1.26     11.00 o 
   7   4  12      150.44      185.05     43.83 o 
   8   4  12       43.87       33.46     12.83 o 
   9   4  12        2.50      -10.31     10.31 o 
 -11   5  12        9.84       26.08     20.11 o 
 -10   5  12        0.60       -3.77     13.51 o 
  -9   5  12        1.66       -8.80      8.80 o 
  -8   5  12        0.10        3.77     10.05 o 
  -7   5  12       41.43       26.86      9.17 o 
  -6   5  12      157.94      156.08     38.33 o 
  -5   5  12      405.94      409.76     22.93 o 
  -4   5  12       22.11       17.27     11.78 o 
  -3   5  12       20.18       28.52      8.11 o 
  -2   5  12       80.97       90.74     12.44 o 
  -1   5  12      443.39      478.96     16.76 o 
   0   5  12       57.08       71.70      8.92 o 
   1   5  12        0.10       -3.91      3.91 o 
   2   5  12      232.53      274.54     23.48 o 
   3   5  12        5.21        8.85      7.42 o 
   4   5  12      132.54      134.55     14.31 o 
   5   5  12        4.32        3.51      7.51 o 
   6   5  12       16.78       -2.83     10.68 o 
   7   5  12        0.08       -1.57     11.62 o 
   8   5  12       38.20        5.03     16.34 o 
   9   5  12       23.76        5.13     13.50 o 
 -10   6  12        1.43       -9.11     12.57 o 
  -9   6  12        2.11       11.94     11.94 o 
  -8   6  12        2.68        9.23      7.64 o 
  -7   6  12       51.54       45.87     14.14 o 
  -6   6  12       62.36       99.87     18.54 o 
  -5   6  12       56.55       54.76     13.19 o 
  -4   6  12      234.22      287.62     21.42 o 
  -3   6  12       13.47        6.12     10.37 o 
  -2   6  12       32.01       33.47      9.74 o 
  -1   6  12       78.73       65.61     11.08 o 
   0   6  12      111.86      110.21     13.43 o 
   1   6  12       86.14       74.27      9.20 o 
   2   6  12      118.65      112.30     11.17 o 
   3   6  12        7.75        6.13      7.11 o 
   4   6  12       25.34       13.88      6.58 o 
   5   6  12       35.03       21.51      9.30 o 
   6   6  12        0.22       -3.26      7.20 o 
   7   6  12       75.61      128.81     26.08 o 
   8   6  12       84.27       95.82     25.13 o 
   9   6  12        3.57        8.40     13.41 o 
 -10   7  12       21.90       30.79     18.22 o 
  -9   7  12       17.50       20.49     10.06 o 
  -8   7  12        8.88        5.65      6.62 o 
  -7   7  12        0.01        7.23      8.80 o 
  -6   7  12        0.40       -0.98      5.66 o 
  -5   7  12       10.75       16.61      8.64 o 
  -4   7  12       35.96       21.79     11.62 o 
  -3   7  12      118.89       98.42     13.06 o 
  -2   7  12      343.17      349.04     19.87 o 
  -1   7  12      373.14      348.43     19.21 o 
   0   7  12       49.88       44.62     10.19 o 
   1   7  12       91.94       77.88     11.77 o 
   2   7  12        1.86       -1.38     12.25 o 
   3   7  12        0.20       -4.48      4.48 o 
   4   7  12        0.05        2.20      5.71 o 
   5   7  12        0.30       -6.40      6.40 o 
   6   7  12        1.45        4.58      8.18 o 
   7   7  12       11.24       21.68     16.65 o 
   8   7  12        0.11       -0.63     17.28 o 
  -9   8  12        0.61       10.05     14.14 o 
  -8   8  12        3.31       -0.31     11.31 o 
  -7   8  12       17.66       29.53      9.44 o 
  -6   8  12        0.13       12.79      7.07 o 
  -5   8  12        0.88        4.25      6.93 o 
  -4   8  12       12.15       18.68      7.54 o 
  -3   8  12        0.37       -0.38      5.75 o 
  -2   8  12       81.59       75.32     11.84 o 
  -1   8  12       45.37       48.98     12.72 o 
   0   8  12       39.98        6.05      7.10 o 
   1   8  12      441.18      410.02     21.31 o 
   2   8  12        2.86       12.72      7.66 o 
   3   8  12       79.16       89.13     13.33 o 
   4   8  12        3.66       10.01      8.01 o 
   5   8  12        8.26        8.17     11.31 o 
   6   8  12       45.80       30.67     12.25 o 
   7   8  12        1.59       -9.74     12.88 o 
   8   8  12        5.76       17.59     20.73 o 
  -9   9  12       10.90       14.14     16.65 o 
  -8   9  12       70.91       54.35     17.91 o 
  -7   9  12        5.97        6.39      7.29 o 
  -6   9  12        0.24        7.14      6.97 o 
  -5   9  12        5.00        0.79      9.11 o 
  -4   9  12       12.61       16.11     14.29 o 
  -3   9  12       40.83       35.17      9.52 o 
  -2   9  12       48.92       52.15     10.98 o 
  -1   9  12       21.03        9.11      7.10 o 
   0   9  12        4.89        2.06      9.27 o 
   1   9  12      177.85      178.84     16.98 o 
   2   9  12       16.68       19.66      8.18 o 
   3   9  12        7.35        8.93     10.84 o 
   4   9  12        0.75        4.76      6.75 o 
   5   9  12       21.58       18.85     13.51 o 
   6   9  12       29.56       47.44     18.22 o 
   7   9  12        0.75       -5.65     14.45 o 
  -8  10  12        2.99       -5.50      7.66 o 
  -7  10  12        9.41       11.25      9.42 o 
  -6  10  12        8.13        6.96      7.40 o 
  -5  10  12       11.42       15.94      8.45 o 
  -4  10  12        3.06       -0.48      6.84 o 
  -3  10  12        0.07       -7.54      7.54 o 
  -2  10  12        1.24        2.83     10.68 o 
  -1  10  12        5.73       -1.23      5.80 o 
   0  10  12       48.95       50.36     10.77 o 
   1  10  12       49.50       36.63      9.66 o 
   2  10  12        8.14       -0.82      6.43 o 
   3  10  12        9.69        6.56      7.74 o 
   4  10  12       14.31       22.31     13.19 o 
   5  10  12        0.12       12.88     12.57 o 
   7  10  12       12.07       10.79     10.80 o 
  -8  11  12        3.39       14.46     10.64 o 
  -7  11  12        0.03        6.57      8.77 o 
  -6  11  12        1.45       21.36     13.82 o 
  -5  11  12        4.05      -10.37     10.37 o 
  -4  11  12       38.69       50.27     17.59 o 
  -3  11  12      135.34      163.36     26.39 o 
  -2  11  12       65.32       94.35     18.22 o 
  -1  11  12        0.68       -6.13      6.13 o 
   0  11  12        5.83        7.08      7.64 o 
   1  11  12        2.55       -3.71      6.55 o 
   2  11  12        0.18       -2.26      6.56 o 
   3  11  12        3.55        2.01      7.44 o 
   4  11  12        0.00       21.68     14.45 o 
   5  11  12        9.16       10.92      9.35 o 
   6  11  12       58.55       65.66     19.16 o 
  -7  12  12       13.32       24.19     15.39 o 
  -6  12  12       48.97       38.33     16.96 o 
  -5  12  12        0.22       -0.94     12.88 o 
  -4  12  12       10.69       11.00     13.82 o 
  -3  12  12        7.28       19.48     14.14 o 
  -2  12  12        4.42        2.94      6.84 o 
  -1  12  12        4.88        6.55      8.36 o 
   0  12  12        9.26       13.34      8.64 o 
   1  12  12       11.97       23.02      7.54 o 
   2  12  12       13.00       14.29      9.11 o 
   3  12  12        0.00        7.75      8.31 o 
   4  12  12        2.95        7.54     11.94 o 
   5  12  12        0.11        2.20     12.57 o 
  -6  13  12       12.30       19.16     16.96 o 
  -5  13  12        3.43        7.54     16.02 o 
  -4  13  12       20.23       -3.77     12.25 o 
  -3  13  12        4.34       23.56     13.51 o 
  -2  13  12        2.25       13.19     12.57 o 
  -1  13  12        0.10       13.51     12.57 o 
   0  13  12        3.42       12.88     12.25 o 
   1  13  12        6.33       22.31     14.14 o 
   3  13  12        5.09       -2.83     10.05 o 
   4  13  12        2.64        0.31     12.57 o 
  -5  14  12       16.11        8.48     16.96 o 
  -4  14  12        5.91        6.28     14.77 o 
  -3  14  12        0.55        6.91     12.57 o 
  -2  14  12        3.20       19.48     13.82 o 
  -1  14  12        1.37        8.80     12.57 o 
   0  14  12        0.15       14.77     12.88 o 
  -3  15  12       18.27       24.50     17.28 o 
  -2  15  12        9.80        7.85     13.19 o 
  -1  15  12        0.63        4.71     13.82 o 
 -11   1  13        2.64       -3.46     15.39 o 
 -10   1  13        4.57        6.23      8.72 o 
  -9   1  13       72.66       77.02     14.14 o 
  -8   1  13        7.68        9.59      7.20 o 
  -7   1  13      106.69      114.71     13.97 o 
  -6   1  13       31.06       27.23      6.69 o 
  -5   1  13       10.26        6.95      4.30 o 
  -4   1  13      126.70      125.28      9.45 o 
  -3   1  13        4.69        3.08      4.24 o 
  -2   1  13        5.41        6.26      4.53 o 
  -1   1  13       87.08       82.70      8.10 o 
   0   1  13       62.38       57.82      7.30 o 
   1   1  13      183.42      177.80     13.50 o 
   2   1  13        5.84       -0.85      5.16 o 
   3   1  13       79.04       83.33     12.21 o 
   4   1  13      229.05      260.58     34.24 o 
   5   1  13        0.84       -8.52      9.11 o 
   6   1  13        1.86        4.98      9.27 o 
   7   1  13        1.91        9.14      8.50 o 
   8   1  13        1.12       -1.55      8.80 o 
 -11   2  13        1.82       15.39     18.22 o 
 -10   2  13        2.99        9.42     12.57 o 
  -9   2  13       16.92       12.25     10.05 o 
  -8   2  13        5.94        3.69      9.90 o 
  -7   2  13        0.07        8.37      6.21 o 
  -6   2  13       41.24       24.02     11.94 o 
  -5   2  13      168.70      162.72     13.70 o 
  -4   2  13        8.35        5.75      4.58 o 
  -3   2  13       23.56       15.73      4.99 o 
  -2   2  13        0.08       -2.87      4.00 o 
  -1   2  13      358.85      337.98     16.01 o 
   0   2  13       53.13       52.53      8.18 o 
   1   2  13        0.08        4.45      4.94 o 
   2   2  13      368.24      412.61     20.71 o 
   3   2  13      232.05      247.99     19.86 o 
   4   2  13        7.66        4.39      6.40 o 
   5   2  13        0.19       -1.81      7.09 o 
   6   2  13        0.17       -2.73      6.48 o 
   7   2  13        1.94        8.88      9.44 o 
   8   2  13        0.21        5.32     15.39 o 
 -11   3  13       20.86       -0.63     17.59 o 
 -10   3  13       19.63       22.93     17.28 o 
  -9   3  13       11.38       -8.17     10.37 o 
  -8   3  13        0.11       12.88     11.62 o 
  -7   3  13       18.02       28.59     13.51 o 
  -6   3  13       79.50       60.41     11.00 o 
  -5   3  13        5.15       16.95      6.99 o 
  -4   3  13      266.67      250.65     12.18 o 
  -3   3  13        6.28        2.97      6.62 o 
  -2   3  13      170.40      164.68     10.95 o 
  -1   3  13       29.20       38.98      7.06 o 
   0   3  13       22.72        9.19      5.49 o 
   1   3  13       29.92       26.73      6.90 o 
   2   3  13        6.55       13.59     21.68 o 
   3   3  13       13.19        8.29     14.45 o 
   4   3  13      131.71      153.95     16.77 o 
   5   3  13       42.08       60.95     16.96 o 
   6   3  13        1.98        4.66      8.45 o 
   7   3  13        4.40       -8.55      8.55 o 
   8   3  13        0.17       -5.09     11.22 o 
 -11   4  13        6.20       35.19     20.73 o 
 -10   4  13       10.16        9.42     16.65 o 
  -9   4  13       24.32       25.76     13.82 o 
  -8   4  13       34.64       55.61     17.59 o 
  -7   4  13        8.43        0.00      9.11 o 
  -6   4  13       81.12       63.15     17.28 o 
  -5   4  13      651.47      636.75     68.33 o 
  -4   4  13      120.81       98.00      8.51 o 
  -3   4  13      119.52      138.78     14.47 o 
  -2   4  13        0.85       -0.16      8.85 o 
  -1   4  13      186.20      180.54     13.39 o 
   0   4  13        1.35       15.28      5.67 o 
   1   4  13        0.54       -4.47      4.47 o 
   2   4  13       91.60      129.18     15.10 o 
   3   4  13       67.94       46.13     15.55 o 
   4   4  13       63.75       75.77     18.85 o 
   5   4  13        1.41       14.14     11.00 o 
   6   4  13        3.89        8.17     12.57 o 
   7   4  13        2.56        1.57     13.82 o 
   8   4  13        1.73        5.03     17.91 o 
 -10   5  13        3.75        3.14     15.71 o 
  -9   5  13        0.30        0.63     12.25 o 
  -8   5  13        0.02        7.23     10.68 o 
  -7   5  13        9.11       -0.40      6.53 o 
  -6   5  13        0.62        0.25      6.55 o 
  -5   5  13       34.00       24.82      8.66 o 
  -4   5  13       64.70       81.43     12.61 o 
  -3   5  13       48.57       20.22      8.64 o 
  -2   5  13        1.31       -2.02      5.34 o 
  -1   5  13      197.06      155.83     20.81 o 
   0   5  13      111.40      119.37     11.12 o 
   1   5  13       11.60       18.19      6.38 o 
   2   5  13      102.90       96.33     13.77 o 
   3   5  13       60.65       73.52     15.71 o 
   4   5  13       44.52       45.10      8.96 o 
   5   5  13        4.11        7.68      7.91 o 
   6   5  13       47.25       52.47     18.54 o 
   7   5  13        2.78        3.77     14.14 o 
   8   5  13        1.58        1.88     16.65 o 
 -10   6  13        0.37        1.88     16.96 o 
  -9   6  13        1.84       12.06     15.55 o 
  -8   6  13       18.25       17.77      8.99 o 
  -7   6  13       71.14       61.89     17.91 o 
  -6   6  13       12.17       28.95      8.88 o 
  -5   6  13        0.32        1.18      6.53 o 
  -4   6  13      128.07      131.00     15.22 o 
  -3   6  13       12.34        4.39      6.11 o 
  -2   6  13      108.78      131.43     15.31 o 
  -1   6  13       11.51       15.32      7.96 o 
   0   6  13       31.58       48.66     10.55 o 
   1   6  13        0.23       -5.13      5.13 o 
   2   6  13       68.26       44.43     10.63 o 
   3   6  13        3.45       -7.01      7.01 o 
   4   6  13       68.07       57.81      9.67 o 
   5   6  13       26.51       27.37     20.58 o 
   6   6  13        3.78       40.53     16.96 o 
   7   6  13        0.03      -13.51     14.14 o 
   8   6  13        2.60        3.14     18.54 o 
  -9   7  13        5.28       12.25     14.77 o 
  -8   7  13        0.13        4.40     11.31 o 
  -7   7  13       73.71       74.36     13.08 o 
  -6   7  13      103.39       98.02     14.17 o 
  -5   7  13        3.85        7.44      6.68 o 
  -4   7  13        0.01       -3.69     10.21 o 
  -3   7  13       77.89       75.27     12.09 o 
  -2   7  13        1.62        0.54      6.03 o 
  -1   7  13      107.42      114.18     14.55 o 
   0   7  13      145.63      125.98     20.89 o 
   1   7  13      157.93      165.31     13.68 o 
   2   7  13        3.03       -0.98      7.70 o 
   3   7  13       33.54       56.60     11.30 o 
   4   7  13        0.06       -2.51      5.99 o 
   5   7  13       12.02       16.07      8.88 o 
   6   7  13        9.64        1.26     13.19 o 
   7   7  13       19.30       27.96     20.11 o 
   8   7  13        9.03      -15.39     15.39 o 
  -9   8  13        1.05       -6.28     13.19 o 
  -8   8  13       23.42       20.48     13.04 o 
  -7   8  13        0.11        0.63      8.17 o 
  -6   8  13        5.72        8.74      9.42 o 
  -5   8  13        0.08       10.17      7.31 o 
  -4   8  13        1.96       12.97      9.42 o 
  -3   8  13       34.29       38.09     10.02 o 
  -2   8  13       28.23       24.21      8.59 o 
  -1   8  13      154.59      122.05     14.96 o 
   0   8  13        0.43       -2.48      6.44 o 
   1   8  13      175.92      152.37     13.39 o 
   2   8  13        1.61        1.44     10.21 o 
   3   8  13       14.34        9.69      7.99 o 
   4   8  13        3.57        3.93      8.00 o 
   5   8  13       62.68       58.12     17.28 o 
   6   8  13       29.59       20.73     16.02 o 
   7   8  13        2.05      -14.45     14.45 o 
  -8   9  13        0.77       -7.85     11.00 o 
  -7   9  13       13.14        4.36      7.91 o 
  -6   9  13        1.67        6.12      7.24 o 
  -5   9  13        0.24        5.99      6.99 o 
  -4   9  13        3.34        6.81      6.68 o 
  -3   9  13       10.04        4.85      7.32 o 
  -2   9  13       17.87       25.83      8.81 o 
  -1   9  13        0.34        4.14      7.22 o 
   0   9  13       18.63        6.28     11.31 o 
   1   9  13        1.87        3.45      7.22 o 
   2   9  13       14.58       24.17      9.06 o 
   3   9  13        1.03       15.88      8.63 o 
   4   9  13        0.61        5.01     13.19 o 
   5   9  13        0.71       -5.97     11.31 o 
   6   9  13        1.46       20.11     17.28 o 
   7   9  13        9.34      -15.08     16.65 o 
  -8  10  13       51.04       77.03     15.77 o 
  -7  10  13        3.43        2.05      7.74 o 
  -6  10  13        9.94       26.23      9.52 o 
  -5  10  13        8.79       19.19      9.30 o 
  -4  10  13       12.56        3.52      6.80 o 
  -3  10  13        0.03        0.00      6.68 o 
  -2  10  13       12.66       31.42     14.45 o 
  -1  10  13        0.01        9.74     11.62 o 
   0  10  13        1.07        2.51     11.00 o 
   1  10  13        0.05        4.21      5.49 o 
   2  10  13        7.69        7.00      7.62 o 
   3  10  13        6.97        3.85     19.32 o 
   4  10  13        0.04        8.58      7.88 o 
   5  10  13        0.03       -7.54     12.25 o 
   6  10  13        0.33      -16.02     16.02 o 
  -7  11  13       11.47        2.70      9.79 o 
  -6  11  13       22.12        8.00      8.55 o 
  -5  11  13        1.08       -9.42      9.42 o 
  -4  11  13        5.64       43.35     16.96 o 
  -3  11  13       23.90       35.50     15.71 o 
  -2  11  13       12.53        1.57     11.62 o 
  -1  11  13        2.86        5.34     10.05 o 
   0  11  13       18.52       36.76     15.39 o 
   1  11  13       18.40       22.96      8.66 o 
   2  11  13       10.91        6.55      8.95 o 
   3  11  13       14.96        9.96      8.66 o 
   4  11  13        7.11        3.46     12.88 o 
   5  11  13       18.44       11.00     17.91 o 
  -7  12  13        2.65       -2.83     12.88 o 
  -6  12  13       25.16       38.64     19.48 o 
  -5  12  13       24.15       31.42     17.91 o 
  -4  12  13       76.26       79.17     21.99 o 
  -3  12  13        0.56        7.23     11.94 o 
  -2  12  13        0.16        3.46     11.00 o 
  -1  12  13        1.47       -7.85      9.42 o 
   0  12  13        0.44        6.91     11.62 o 
   1  12  13        0.75       -5.56      7.44 o 
   2  12  13        1.23        9.23      8.95 o 
   3  12  13        2.68       10.05     13.82 o 
   4  12  13        4.99       18.54     14.14 o 
  -5  13  13        1.03        5.34     15.39 o 
  -4  13  13        6.20        5.97     13.51 o 
  -3  13  13      150.81      162.11     26.70 o 
  -2  13  13       50.86       35.19     15.71 o 
  -1  13  13        4.52        5.34     11.00 o 
   0  13  13        2.56       15.39     13.82 o 
   1  13  13        1.87       10.20      8.98 o 
   3  13  13        7.97       21.05     12.88 o 
  -4  14  13       18.55       15.39     16.96 o 
  -3  14  13       12.81       34.56     17.91 o 
  -2  14  13        3.02      -11.00     11.00 o 
  -1  14  13        2.70       -2.51     11.62 o 
   0  14  13       21.19       27.02     15.39 o 
  -9   0  14       54.24       52.15     16.65 o 
  -8   0  14      155.72      168.08     24.82 o 
  -7   0  14      186.00      198.24     25.13 o 
  -6   0  14        1.55        1.57      8.48 o 
  -5   0  14       16.32        0.63      9.42 o 
  -4   0  14        3.40        6.28      9.42 o 
  -3   0  14       70.43       78.02     11.43 o 
  -2   0  14        0.00       -2.71      5.36 o 
  -1   0  14      308.60      291.20     20.88 o 
   0   0  14        3.34       -0.77      5.21 o 
   1   0  14      857.18      884.59     30.74 o 
   2   0  14      329.40      361.60     27.96 o 
   3   0  14      181.39      158.97     23.56 o 
   4   0  14      306.05      346.52     34.87 o 
   5   0  14        3.00        7.23     12.25 o 
   6   0  14       20.52       12.88     13.82 o 
   7   0  14        4.87        2.51     13.19 o 
   8   0  14        0.09      -11.31     14.45 o 
 -11   1  14        1.60       -4.71     17.28 o 
 -10   1  14       56.81       57.18     18.85 o 
  -9   1  14       88.66       97.04     35.34 o 
  -8   1  14        9.91        6.59      8.64 o 
  -7   1  14        0.76       -0.31      9.58 o 
  -6   1  14       20.91       10.08      7.07 o 
  -5   1  14      498.15      545.19     23.42 o 
  -4   1  14       15.63       19.82      6.15 o 
  -3   1  14        3.82        1.18      5.01 o 
  -2   1  14       40.52       45.18     17.35 o 
  -1   1  14        1.70        5.76      4.49 o 
   0   1  14      138.69      121.88      9.94 o 
   1   1  14       10.31        8.18      5.25 o 
   2   1  14      404.22      431.92     17.91 o 
   3   1  14      588.86      540.59     27.02 o 
   4   1  14      129.71      107.38     27.33 o 
   5   1  14        1.35       -3.30      5.78 o 
   6   1  14        6.52       12.25      8.66 o 
   7   1  14       11.30       12.83     14.14 o 
   8   1  14       11.84        2.67     10.89 o 
 -10   2  14        0.55        9.42     15.71 o 
  -9   2  14        3.00        5.65     11.00 o 
  -8   2  14        8.79        0.31      9.74 o 
  -7   2  14      186.75      179.57     17.32 o 
  -6   2  14       50.70       53.63     10.41 o 
  -5   2  14        4.08        1.52      5.25 o 
  -4   2  14        9.32       12.89      6.06 o 
  -3   2  14      110.51      107.78      9.27 o 
  -2   2  14      141.34      135.71     10.08 o 
  -1   2  14        6.30       10.37      7.11 o 
   0   2  14       44.59       69.97     11.49 o 
   1   2  14        1.59        3.03      8.64 o 
   2   2  14        0.57        1.24      6.08 o 
   3   2  14        1.22       14.57      7.74 o 
   4   2  14       47.21       50.13     10.86 o 
   5   2  14        0.47        6.73      7.85 o 
   6   2  14        5.02       -3.86      7.40 o 
   7   2  14       12.80       15.99     11.39 o 
   8   2  14        2.22       -8.29     11.30 o 
 -10   3  14        0.94       -5.65     14.77 o 
  -9   3  14       12.88       27.96     14.77 o 
  -8   3  14       18.22       26.70     13.51 o 
  -7   3  14        9.21        7.54     10.05 o 
  -6   3  14        1.52        9.11     10.68 o 
  -5   3  14       65.93       62.55     10.66 o 
  -4   3  14       25.74       25.05      5.66 o 
  -3   3  14      180.15      168.48     11.34 o 
  -2   3  14      646.37      669.86     18.21 o 
  -1   3  14      131.48      132.53     11.68 o 
   0   3  14       45.99       57.74     11.14 o 
   1   3  14        3.99        0.81      5.36 o 
   2   3  14        2.47       -2.23      6.33 o 
   3   3  14       17.62       16.57      6.72 o 
   4   3  14       60.08       50.58     16.65 o 
   5   3  14       58.34       41.78     16.65 o 
   6   3  14        0.77       -8.48     10.68 o 
   7   3  14       32.10       14.96     11.10 o 
   8   3  14       16.78       21.86     14.00 o 
 -10   4  14       41.99       63.77     21.68 o 
  -9   4  14        0.37       -6.60     10.37 o 
  -8   4  14        1.00       -2.83     10.37 o 
  -7   4  14        4.22        9.74     11.31 o 
  -6   4  14       27.25       25.10      8.98 o 
  -5   4  14       30.72       31.22     10.68 o 
  -4   4  14        9.05        3.28      6.75 o 
  -3   4  14      236.92      242.20     13.05 o 
  -2   4  14       13.02       20.88     10.18 o 
  -1   4  14       22.30       31.37      7.45 o 
   0   4  14        2.86        6.52      7.77 o 
   1   4  14       10.70       18.55      8.33 o 
   2   4  14      124.53      122.37     15.77 o 
   3   4  14       19.15       12.19      6.46 o 
   4   4  14       77.67       95.15     14.33 o 
   5   4  14        0.26       -0.63      7.55 o 
   6   4  14       39.32       62.83     20.73 o 
   7   4  14        1.08       15.71     17.59 o 
   8   4  14       20.32       39.67     16.14 o 
 -10   5  14        0.32       -0.63     16.34 o 
  -9   5  14        0.75      -12.25     12.57 o 
  -8   5  14        1.43      -10.37     10.37 o 
  -7   5  14       21.64       11.15      8.00 o 
  -6   5  14        9.08       -2.51      8.80 o 
  -5   5  14        6.43       -1.05      6.91 o 
  -4   5  14       41.83       46.63     15.24 o 
  -3   5  14      242.81      261.92     30.63 o 
  -2   5  14      290.86      241.28     28.90 o 
  -1   5  14      429.81      395.28     21.99 o 
   0   5  14       22.01       16.43      6.07 o 
   1   5  14        4.46        4.30      6.84 o 
   2   5  14       28.24       20.06      8.60 o 
   3   5  14       36.11       51.93     11.57 o 
   4   5  14      113.04      122.79     15.77 o 
   5   5  14        4.62       -0.42      9.90 o 
   6   5  14       23.06       24.50     15.39 o 
   7   5  14       29.06       26.70     20.11 o 
   8   5  14        4.98       19.48     20.11 o 
  -9   6  14        2.26        6.60     15.08 o 
  -8   6  14        5.30        9.27      8.66 o 
  -7   6  14        6.29       12.16      8.21 o 
  -6   6  14       12.31        7.23     11.00 o 
  -5   6  14       31.16       26.54      9.58 o 
  -4   6  14        6.19       13.97      7.22 o 
  -3   6  14       14.65       18.92      7.32 o 
  -2   6  14      100.57      116.63     14.52 o 
  -1   6  14       33.93       32.24      9.20 o 
   0   6  14        2.41        4.38      6.33 o 
   1   6  14        3.04        7.94      7.66 o 
   2   6  14        8.88       19.56      9.20 o 
   3   6  14        2.59       -2.42      5.89 o 
   4   6  14        0.03        4.54      6.28 o 
   5   6  14        6.55        7.85     12.57 o 
   6   6  14        7.21        2.20     15.08 o 
   7   6  14       13.10        5.03     16.65 o 
  -9   7  14        0.69        5.03     15.08 o 
  -8   7  14        4.94       10.37     16.02 o 
  -7   7  14       66.23       59.41     12.42 o 
  -6   7  14       53.14       38.96     10.19 o 
  -5   7  14        0.46        6.47      6.93 o 
  -4   7  14        1.72        2.40      6.03 o 
  -3   7  14        0.31        7.57      6.77 o 
  -2   7  14        9.86        3.10      9.90 o 
  -1   7  14       26.67        5.06      7.08 o 
   0   7  14        1.58       17.84      8.75 o 
   1   7  14       15.31       31.10     14.92 o 
   2   7  14       11.68       14.47      8.53 o 
   3   7  14       53.37       40.70     15.08 o 
   4   7  14        4.48        2.92     11.62 o 
   5   7  14       17.46       23.25     14.77 o 
   6   7  14        6.05        3.46     15.71 o 
   7   7  14        2.24      -10.05     16.34 o 
  -8   8  14        1.73       -1.88     12.57 o 
  -7   8  14        8.20        5.97     10.68 o 
  -6   8  14        0.39       15.71      8.44 o 
  -5   8  14        7.24       20.00     13.35 o 
  -4   8  14        9.58        9.84      7.16 o 
  -3   8  14        1.90        5.59     18.69 o 
  -2   8  14        0.96        8.83      7.24 o 
  -1   8  14        1.08       -4.34      5.57 o 
   0   8  14       10.78       16.32      8.68 o 
   1   8  14        0.02        9.46      7.44 o 
   2   8  14       22.30       11.35      8.31 o 
   3   8  14       20.26       21.96      9.26 o 
   4   8  14       17.49       18.11     11.15 o 
   5   8  14       13.19        7.85     14.45 o 
   6   8  14        3.05      -10.68     15.71 o 
   7   8  14        4.07        4.71     19.48 o 
  -8   9  14        2.85        0.63     13.19 o 
  -7   9  14        1.25      -11.31     11.31 o 
  -6   9  14       17.47       26.67     10.06 o 
  -5   9  14       20.71       10.38      8.11 o 
  -4   9  14        1.29        1.85      7.15 o 
  -3   9  14        0.60        8.52     12.25 o 
  -2   9  14       18.47       18.99     21.05 o 
  -1   9  14        7.81        4.84      7.38 o 
   0   9  14       28.92       34.34     10.84 o 
   1   9  14       10.98       13.82      8.00 o 
   2   9  14       13.46       14.55      9.22 o 
   3   9  14       13.16       13.19     10.21 o 
   4   9  14        1.85       -4.49      8.09 o 
   5   9  14        0.28       13.51     16.96 o 
   6   9  14        2.94       16.34     19.16 o 
  -8  10  14        0.28       -8.17     14.14 o 
  -7  10  14        0.54       -8.66      8.66 o 
  -6  10  14        0.01        4.41      7.87 o 
  -5  10  14        2.40       -5.39      6.68 o 
  -4  10  14        0.03        2.75      6.61 o 
  -3  10  14       42.32       46.50     11.94 o 
  -2  10  14       18.57       22.36      9.39 o 
  -1  10  14        0.01       -1.88     10.68 o 
   0  10  14       19.09       17.91     11.94 o 
   1  10  14        5.63        0.29      7.31 o 
   2  10  14       10.60        0.31      8.80 o 
   3  10  14        0.14       -0.49      8.33 o 
   4  10  14        4.38        2.44     12.25 o 
   5  10  14        0.34      -15.71     15.71 o 
  -7  11  14        7.76       10.05     14.45 o 
  -6  11  14        0.96        4.30     10.84 o 
  -5  11  14        0.55       -2.23      8.09 o 
  -4  11  14       12.90        7.85     13.82 o 
  -3  11  14       13.03       11.31     12.88 o 
  -2  11  14        2.07       -1.10      7.55 o 
  -1  11  14        1.70       17.59     12.88 o 
   0  11  14       14.04       31.73     14.45 o 
   1  11  14        3.97        6.91      8.44 o 
   2  11  14       14.26       24.45     10.21 o 
   3  11  14        6.67       12.02      9.87 o 
   4  11  14        0.00       -3.14     15.39 o 
  -6  12  14       20.50       23.88     20.11 o 
  -5  12  14        1.02        5.65     15.39 o 
  -4  12  14       64.97       87.02     23.25 o 
  -3  12  14        5.20       -3.14     11.94 o 
  -2  12  14        0.17       10.05     12.88 o 
  -1  12  14        4.01       23.56     14.45 o 
   0  12  14        0.29       14.45     11.94 o 
   1  12  14       30.42       38.19     11.66 o 
   2  12  14       10.89        8.11      8.91 o 
   3  12  14        1.64        9.42     17.91 o 
  -4  13  14        6.54        0.58     10.51 o 
  -3  13  14        3.54       -1.88     14.45 o 
  -2  13  14        5.98        2.51     13.51 o 
  -1  13  14       13.90        7.85     12.88 o 
   0  13  14        6.66       18.54     13.82 o 
   1  13  14        0.08       17.73     12.25 o 
 -10   1  15       32.25       44.93     20.42 o 
  -9   1  15        4.24        1.57     11.31 o 
  -8   1  15       32.67       38.40     10.19 o 
  -7   1  15       31.80       29.95     10.21 o 
  -6   1  15      398.02      433.55     67.23 o 
  -5   1  15      126.55      161.64     15.87 o 
  -4   1  15        6.16        3.41      5.45 o 
  -3   1  15       24.13       16.07      7.42 o 
  -2   1  15       32.77       30.59      7.20 o 
  -1   1  15       33.02       29.39      6.33 o 
   0   1  15      156.86      160.65     15.50 o 
   1   1  15       53.54       53.22     13.80 o 
   2   1  15       33.38       33.46     12.72 o 
   3   1  15       95.10       86.46     12.79 o 
   4   1  15       37.58       42.88     10.29 o 
   5   1  15       11.67       16.25      8.88 o 
   6   1  15        6.64       11.11     10.06 o 
   7   1  15        2.86        5.56     17.75 o 
 -10   2  15        1.94       -4.40     15.08 o 
  -9   2  15       57.09       76.03     20.42 o 
  -8   2  15       15.78       16.96     11.62 o 
  -7   2  15      166.81      200.47     25.60 o 
  -6   2  15       23.84       21.46      8.59 o 
  -5   2  15      365.22      407.23     31.57 o 
  -4   2  15      127.09      128.14     15.21 o 
  -3   2  15       12.45       23.56     10.74 o 
  -2   2  15      165.19      177.84     14.00 o 
  -1   2  15       75.45      105.51     16.18 o 
   0   2  15       35.18       57.96     11.22 o 
   1   2  15       22.86       20.99      6.26 o 
   2   2  15       31.56       34.00      8.36 o 
   3   2  15       90.03       76.66     18.85 o 
   4   2  15        2.87       37.07     15.39 o 
   5   2  15        6.28       -3.41      7.29 o 
   6   2  15        0.53        6.40      9.42 o 
   7   2  15       12.97        1.96     18.22 o 
 -10   3  15       23.15       28.90     19.16 o 
  -9   3  15        0.77      -10.37     13.19 o 
  -8   3  15        0.09       30.16     14.14 o 
  -7   3  15       47.75       30.47     14.14 o 
  -6   3  15      125.96      104.93     21.05 o 
  -5   3  15      376.70      354.09     23.56 o 
  -4   3  15       16.58       12.56      5.86 o 
  -3   3  15       59.44       56.78      8.52 o 
  -2   3  15      175.10      204.58     14.88 o 
  -1   3  15      118.24      118.14     14.79 o 
   0   3  15        2.63       -0.05      4.37 o 
   1   3  15        7.30        3.15      5.27 o 
   2   3  15       15.59       20.12      6.72 o 
   3   3  15        4.46       -5.86      5.86 o 
   4   3  15       46.65       67.86     17.91 o 
   5   3  15       24.40        8.80     14.77 o 
   6   3  15        6.44       30.47     19.48 o 
   7   3  15        0.40      -15.08     16.02 o 
  -9   4  15        2.23        3.14     15.08 o 
  -8   4  15        5.40       -5.97     11.00 o 
  -7   4  15        0.27        0.63     11.00 o 
  -6   4  15        0.37        5.30      6.71 o 
  -5   4  15        0.42        4.08      9.42 o 
  -4   4  15       24.73       28.08      9.52 o 
  -3   4  15       42.17       35.77     10.21 o 
  -2   4  15        0.00       10.05      6.89 o 
  -1   4  15       19.65       10.06      5.95 o 
   0   4  15        4.84        0.99      8.23 o 
   1   4  15       18.16        4.53      8.25 o 
   2   4  15       10.42       29.39      7.44 o 
   3   4  15        2.73        1.88      6.12 o 
   4   4  15        3.15       12.90      8.76 o 
   5   4  15        0.08       -8.17     11.62 o 
   6   4  15       37.29       46.50     21.36 o 
   7   4  15       21.52       27.96     21.36 o 
  -9   5  15        2.08        2.20     16.34 o 
  -8   5  15        3.57       -1.23      7.77 o 
  -7   5  15        4.77        1.76     11.00 o 
  -6   5  15        0.12       -6.12      6.30 o 
  -5   5  15       13.20       -2.51      8.48 o 
  -4   5  15       16.91       20.73      8.00 o 
  -3   5  15      167.87      148.37     20.26 o 
  -2   5  15       64.15       61.22     11.65 o 
  -1   5  15        0.61       -6.75      6.75 o 
   0   5  15        6.76        9.42     19.79 o 
   1   5  15       19.64       22.98      7.41 o 
   2   5  15       89.02       77.83     16.94 o 
   3   5  15       30.57       25.06     14.20 o 
   4   5  15       50.26       40.31     10.98 o 
   5   5  15       22.72       57.81     19.48 o 
   6   5  15        2.33        0.94     15.08 o 
   7   5  15        1.32       -1.86     11.88 o 
  -9   6  15        8.74       28.90     17.91 o 
  -8   6  15        1.34       -1.26     14.14 o 
  -7   6  15        0.02       16.02     12.88 o 
  -6   6  15        4.16        4.99      7.74 o 
  -5   6  15        1.90       -2.97     13.98 o 
  -4   6  15       10.17        9.47      7.32 o 
  -3   6  15        0.08       -0.52      5.88 o 
  -2   6  15        5.25        4.53      9.11 o 
  -1   6  15        2.74       -2.51      9.58 o 
   0   6  15       12.10        1.09     10.52 o 
   1   6  15       31.66       25.57     10.52 o 
   2   6  15        3.10        1.15      7.77 o 
   3   6  15       30.97       39.13     11.14 o 
   4   6  15        0.72        0.40      8.66 o 
   5   6  15       27.55       34.87     17.91 o 
   6   6  15        1.40       20.73     17.59 o 
   7   6  15        1.10       14.45     19.79 o 
  -8   7  15        2.44       -4.71     14.14 o 
  -7   7  15        0.03        9.74      9.62 o 
  -6   7  15        0.79        6.91     10.37 o 
  -5   7  15        2.93        1.43      6.87 o 
  -4   7  15        5.56       12.79      7.09 o 
  -3   7  15       22.62       16.99      7.88 o 
  -2   7  15        1.53        5.03      8.17 o 
  -1   7  15       12.84       22.49      9.22 o 
   0   7  15        2.64        3.77      7.33 o 
   1   7  15       35.57       27.86      9.99 o 
   2   7  15       11.40        5.32      8.31 o 
   3   7  15       10.97       16.80      8.98 o 
   4   7  15        1.84        2.45      8.53 o 
   5   7  15        4.86       19.48     18.54 o 
   6   7  15        7.11       16.96     18.22 o 
  -7   8  15        4.28       -7.85     11.62 o 
  -6   8  15        0.03       -6.00      6.75 o 
  -5   8  15        1.90       -5.85      5.95 o 
  -4   8  15       54.63       69.43     12.74 o 
  -3   8  15        0.69        6.21      7.96 o 
  -2   8  15       22.97       23.39     10.05 o 
  -1   8  15       13.31       22.61      8.85 o 
   0   8  15        4.20        2.89      7.47 o 
   1   8  15        3.44        0.69     11.15 o 
   2   8  15        0.98        8.53      8.99 o 
   3   8  15       21.34       52.07     12.43 o 
   4   8  15       63.56       75.09     15.38 o 
   5   8  15       25.52       43.04     20.11 o 
   6   8  15        0.10       -8.48     17.28 o 
  -7   9  15        1.18        9.92     10.15 o 
  -6   9  15        7.59        8.85      8.95 o 
  -5   9  15        5.50        6.05      7.32 o 
  -4   9  15        0.25        3.77      8.48 o 
  -3   9  15        0.72        1.57      7.42 o 
  -2   9  15       10.36       10.82      8.43 o 
  -1   9  15       12.68       18.24     14.77 o 
   0   9  15       27.64        9.94      8.43 o 
   1   9  15        3.93        8.58      8.81 o 
   2   9  15        6.37        4.37      8.99 o 
   3   9  15       33.67       39.77     11.72 o 
   4   9  15        6.38       13.68     10.79 o 
   5   9  15        6.36       -3.46     15.08 o 
  -7  10  15       86.54       69.12     21.68 o 
  -6  10  15       15.56       20.34      9.96 o 
  -5  10  15       50.87       52.91     12.29 o 
  -4  10  15        9.00        2.07      8.41 o 
  -3  10  15        0.67       15.36      8.75 o 
  -2  10  15       12.91       16.02      8.98 o 
  -1  10  15        1.97        4.71     11.00 o 
   0  10  15        2.59       -5.03     11.94 o 
   1  10  15        8.85        5.07      7.91 o 
   2  10  15       15.32       31.47     25.45 o 
   3  10  15        8.45       -1.32      9.93 o 
   4  10  15       20.53       43.81     13.51 o 
  -6  11  15        1.40        3.14     13.51 o 
  -5  11  15       38.62       36.58     12.88 o 
  -4  11  15       13.51       12.30     10.51 o 
  -3  11  15       22.03       31.42     17.28 o 
  -2  11  15        0.31        8.17     11.94 o 
  -1  11  15        3.64       17.28     13.82 o 
   0  11  15        0.85        5.65     11.94 o 
   1  11  15        0.01       15.82      9.74 o 
   2  11  15        5.97       -3.30     15.87 o 
   3  11  15       15.03       26.20     14.61 o 
  -4  12  15       14.48       19.79     17.59 o 
  -3  12  15       45.76       70.37     21.05 o 
  -2  12  15        7.72        7.54     12.88 o 
  -1  12  15        4.05        7.54     12.25 o 
   0  12  15       15.81       24.82     16.02 o 
   1  12  15       34.94       22.26     11.31 o 
   2  12  15       11.53       16.63     11.73 o 
  -2  13  15        9.54       12.91     11.94 o 
  -1  13  15       20.71        3.46     13.82 o 
  -9   0  16        6.80       19.79     15.71 o 
  -8   0  16        5.13       14.45     11.94 o 
  -7   0  16        0.54       -8.48      8.48 o 
  -6   0  16       14.08       10.37     11.94 o 
  -5   0  16       11.49       25.45     12.88 o 
  -4   0  16        4.32       16.65     11.31 o 
  -3   0  16      224.09      209.55     27.02 o 
  -2   0  16        1.85       -4.24      5.34 o 
  -1   0  16        8.63        7.32      8.42 o 
   0   0  16       73.82       54.64     11.08 o 
   1   0  16       28.59       16.34     11.00 o 
   2   0  16        2.87       -0.63      7.85 o 
   3   0  16       16.16       47.75     16.96 o 
   4   0  16        6.33       -4.40     10.68 o 
   5   0  16        3.60       -9.11     12.88 o 
   6   0  16       22.87       30.47     17.59 o 
  -9   1  16       40.12       28.90     19.79 o 
  -8   1  16       30.07       31.42     14.61 o 
  -7   1  16       42.62       40.27     10.43 o 
  -6   1  16       40.00       64.33     15.55 o 
  -5   1  16        0.09        6.87      7.55 o 
  -4   1  16        0.30        4.13      6.71 o 
  -3   1  16        6.62        8.68      9.65 o 
  -2   1  16       14.28       11.49      6.62 o 
  -1   1  16        2.30        3.52      4.06 o 
   0   1  16        0.28        0.72      4.17 o 
   1   1  16       11.69        5.75     18.54 o 
   2   1  16        3.96        4.71      9.11 o 
   3   1  16       15.76       -5.03      8.48 o 
   4   1  16        9.35       -0.39      7.44 o 
   5   1  16        0.03       -3.12      8.11 o 
   6   1  16        0.56       -7.01      9.52 o 
  -9   2  16        3.34       37.70     19.79 o 
  -8   2  16        4.80       -9.74      9.74 o 
  -7   2  16        2.66       16.34     11.94 o 
  -6   2  16       14.25       21.27      8.38 o 
  -5   2  16       23.19       16.96      8.76 o 
  -4   2  16       43.87       46.91      8.79 o 
  -3   2  16        8.43        4.17      7.54 o 
  -2   2  16       35.86       34.34      9.82 o 
  -1   2  16       37.86       34.02      6.44 o 
   0   2  16        1.42        0.36      5.16 o 
   1   2  16        0.13        2.96      5.22 o 
   2   2  16       25.47       17.71      6.87 o 
   3   2  16       96.95      119.38     23.56 o 
   4   2  16        0.00        5.03     10.68 o 
   5   2  16        8.87       -8.17     12.88 o 
   6   2  16        0.60       -1.10      9.57 o 
  -9   3  16       14.24       11.00     16.34 o 
  -8   3  16        5.74        6.91     13.51 o 
  -7   3  16        1.51        6.28     12.88 o 
  -6   3  16        0.00       -4.40     10.05 o 
  -5   3  16        0.20       -6.03      6.03 o 
  -4   3  16        3.99        7.14     13.35 o 
  -3   3  16       16.81        7.60      5.71 o 
  -2   3  16       64.54       73.12      9.68 o 
  -1   3  16        0.56       13.31      6.15 o 
   0   3  16        7.33       12.46      5.77 o 
   1   3  16        0.13       -1.45      5.07 o 
   2   3  16       39.01       36.46     10.58 o 
   3   3  16       47.11       52.78     16.34 o 
   4   3  16        0.60       -8.48     10.05 o 
   5   3  16       10.53       18.54     14.77 o 
   6   3  16        2.53       -4.40     15.71 o 
  -9   4  16        2.09       14.77     18.22 o 
  -8   4  16        5.44        7.85     15.08 o 
  -7   4  16        6.13        3.77     11.94 o 
  -6   4  16        3.40        3.73      7.01 o 
  -5   4  16        9.46        1.26      9.11 o 
  -4   4  16        9.78        2.62      7.22 o 
  -3   4  16       65.43       54.63     11.43 o 
  -2   4  16        8.34       22.97      8.72 o 
  -1   4  16       11.36        9.84      9.74 o 
   0   4  16       26.12       33.28      6.69 o 
   1   4  16       36.62       30.24      7.77 o 
   2   4  16       97.35      113.95     12.56 o 
   3   4  16        7.22        8.78      8.07 o 
   4   4  16        6.27        1.57     12.25 o 
   5   4  16       19.94       -1.26     15.08 o 
   6   4  16        3.74        2.51     16.34 o 
  -8   5  16        2.32       10.68     15.71 o 
  -7   5  16        0.00        3.46     12.88 o 
  -6   5  16        5.55        1.90      8.64 o 
  -5   5  16        2.53        4.35      7.55 o 
  -4   5  16       30.71       37.92     10.91 o 
  -3   5  16        2.80       12.49      7.42 o 
  -2   5  16        0.49       -0.21     10.68 o 
  -1   5  16       23.90       28.31      9.42 o 
   0   5  16        1.33        7.91      5.51 o 
   1   5  16       21.73        9.08      8.90 o 
   2   5  16       65.48       75.68     10.81 o 
   3   5  16        0.17       -5.80      5.80 o 
   4   5  16       28.93       39.58     18.85 o 
   5   5  16        2.82       -8.17     15.08 o 
   6   5  16        1.75      -14.77     14.77 o 
  -8   6  16        1.51        9.74     16.34 o 
  -7   6  16       10.34       11.62     14.77 o 
  -6   6  16       40.67       30.75     10.60 o 
  -5   6  16        2.42       16.34     13.19 o 
  -4   6  16       18.93        8.70      8.63 o 
  -3   6  16       54.85       62.48     12.32 o 
  -2   6  16       34.70       27.48      9.57 o 
  -1   6  16       14.97       29.63     10.11 o 
   0   6  16       11.55        9.45      8.18 o 
   1   6  16        9.64       22.39      9.74 o 
   2   6  16        0.05        9.27      8.22 o 
   3   6  16       14.40       12.73     13.19 o 
   4   6  16       10.26        9.11     14.77 o 
   5   6  16        1.96       -0.94     16.65 o 
  -7   7  16        0.82        6.91     16.65 o 
  -6   7  16       11.76       -2.20     13.82 o 
  -5   7  16       13.17       22.05     20.58 o 
  -4   7  16        9.04        2.79      6.99 o 
  -3   7  16        0.38        7.29      7.10 o 
  -2   7  16       41.70       20.58      9.74 o 
  -1   7  16       19.96       15.43      8.55 o 
   0   7  16       15.09       16.29     10.05 o 
   1   7  16       15.66       29.42     10.86 o 
   2   7  16        0.89        9.13      8.72 o 
   3   7  16        1.23        2.46      9.32 o 
   4   7  16        2.52       -6.24     10.37 o 
   5   7  16        0.69       -4.40     16.34 o 
  -7   8  16       11.39       -0.63     13.51 o 
  -6   8  16       24.57       -6.28     12.25 o 
  -5   8  16        1.63        6.57      8.77 o 
  -4   8  16       75.41       85.21     20.26 o 
  -3   8  16       24.57       31.24     10.19 o 
  -2   8  16        1.03       -2.59      7.51 o 
  -1   8  16        4.32       15.78      8.98 o 
   0   8  16       18.28       21.86      9.26 o 
   1   8  16        2.47        4.02      7.88 o 
   2   8  16        0.98        5.54     11.94 o 
   3   8  16       10.52        4.93      9.79 o 
   4   8  16        1.47       -5.44      9.18 o 
   5   8  16       18.81        9.11     18.54 o 
  -7   9  16       14.93       22.93     16.96 o 
  -6   9  16        7.52       -2.48      8.66 o 
  -5   9  16        7.11        8.09      8.52 o 
  -4   9  16        5.47       10.84      9.11 o 
  -3   9  16        0.02        9.68      8.42 o 
  -2   9  16        2.31       11.80      9.17 o 
  -1   9  16        0.26       -6.93      6.93 o 
   0   9  16       22.62       40.83     11.23 o 
   1   9  16        0.02       -3.56      8.55 o 
   2   9  16        4.76        0.55      9.34 o 
   3   9  16        1.32       -7.99      8.83 o 
   4   9  16        3.48       -0.67     10.41 o 
  -6  10  16        3.68       18.54     15.08 o 
  -5  10  16        0.07       -3.35      9.48 o 
  -4  10  16       21.94       26.79     21.05 o 
  -3  10  16        1.82        9.43      9.10 o 
  -2  10  16        0.04       -1.53      7.87 o 
  -1  10  16        0.62        3.40      8.80 o 
   0  10  16        5.74       16.96     13.19 o 
   1  10  16        8.93       19.17     10.73 o 
   2  10  16        7.64       15.07     14.45 o 
   3  10  16        3.68       -0.31     10.03 o 
  -4  11  16        9.26       -0.85     15.87 o 
  -3  11  16       82.28       71.74     24.03 o 
  -2  11  16       27.06       40.84     17.59 o 
  -1  11  16        1.77        6.28     12.88 o 
   0  11  16        3.22       -1.26     11.94 o 
   1  11  16        1.69        4.34     12.88 o 
   2  11  16        2.74       19.05     12.12 o 
  -2  12  16        0.54       -2.82     10.54 o 
  -1  12  16        2.17        6.42     15.87 o 
   0  12  16       11.87       17.28     18.85 o 
  -9   1  17        0.60        8.48     18.22 o 
  -8   1  17        1.09        4.71     16.02 o 
  -7   1  17        1.72       -1.40      7.88 o 
  -6   1  17       22.74       31.25     10.55 o 
  -5   1  17       12.68       36.66     11.15 o 
  -4   1  17        5.60       -3.58      7.09 o 
  -3   1  17       13.68       23.77      7.38 o 
  -2   1  17        4.20        4.54      7.66 o 
  -1   1  17        0.02        4.50      5.75 o 
   0   1  17       12.26        7.83      5.99 o 
   1   1  17        0.01        3.35      5.96 o 
   2   1  17       40.26       33.30     13.51 o 
   3   1  17        7.88        9.42     11.31 o 
   4   1  17        0.67       -1.88     11.62 o 
   5   1  17        0.09        8.95     10.22 o 
   6   1  17        1.18      -12.25     16.65 o 
  -9   2  17        1.09        8.48     17.59 o 
  -8   2  17        7.62        2.51     15.71 o 
  -7   2  17       13.94        9.11     12.25 o 
  -6   2  17        1.86        0.63     11.31 o 
  -5   2  17       19.22       16.92      8.41 o 
  -4   2  17       18.16       25.61      7.37 o 
  -3   2  17        5.02       -3.67     10.05 o 
  -2   2  17       16.15       23.49      7.30 o 
  -1   2  17       14.16        6.74      5.98 o 
   0   2  17       24.85       24.03     12.48 o 
   1   2  17       68.60       59.42      9.61 o 
   2   2  17       20.91       29.22     13.82 o 
   3   2  17        1.58       15.71     12.57 o 
   4   2  17        4.68       -7.01      7.01 o 
   5   2  17        3.40        9.74     15.39 o 
   6   2  17        6.15        7.23     17.59 o 
  -8   3  17        0.82       14.30     10.46 o 
  -7   3  17        2.72        2.83     13.51 o 
  -6   3  17       13.15       16.65     14.14 o 
  -5   3  17        2.23        8.32      7.20 o 
  -4   3  17        1.03       10.52      7.10 o 
  -3   3  17       32.86       41.37      8.74 o 
  -2   3  17       26.61       27.40      7.42 o 
  -1   3  17        0.11        1.45      6.03 o 
   0   3  17        0.15        2.77      5.39 o 
   1   3  17       21.76       23.71      7.72 o 
   2   3  17       37.60       28.79     10.69 o 
   3   3  17       14.07        2.20     11.00 o 
   4   3  17        4.20       -4.40     11.00 o 
   5   3  17        0.00       11.31     16.02 o 
   6   3  17        1.36        8.48     17.28 o 
  -8   4  17        8.27       13.51     16.96 o 
  -7   4  17        1.10       21.05     16.34 o 
  -6   4  17       27.73       13.53      8.88 o 
  -5   4  17        1.33       -7.61     13.67 o 
  -4   4  17        1.04       14.66      8.43 o 
  -3   4  17        2.23        5.48      7.24 o 
  -2   4  17        0.06        1.88      9.90 o 
  -1   4  17        2.63        0.75      7.32 o 
   0   4  17        3.28        8.57      5.72 o 
   1   4  17        4.07        5.11      6.34 o 
   2   4  17        0.87        6.10      8.22 o 
   3   4  17        6.58       13.19     12.25 o 
   4   4  17        9.31       42.10     20.73 o 
   5   4  17        4.45      -13.82     13.82 o 
  -7   5  17        1.50       -6.28     14.45 o 
  -6   5  17        2.68        0.00     13.51 o 
  -5   5  17       14.19       10.87      9.42 o 
  -4   5  17        3.43        2.51     12.25 o 
  -3   5  17        2.93       14.44     16.81 o 
  -2   5  17        3.97        6.62      7.90 o 
  -1   5  17        6.54        5.94      7.77 o 
   0   5  17        3.05       10.35     10.68 o 
   1   5  17       15.07       18.06      9.11 o 
   2   5  17       25.90       26.23     10.89 o 
   3   5  17       18.59       28.84     12.15 o 
   4   5  17       20.53       16.65     17.91 o 
  -7   6  17        0.81       -7.23     14.14 o 
  -6   6  17        0.02        1.57     13.51 o 
  -5   6  17        0.31       -6.60     11.62 o 
  -4   6  17        1.77        0.88      7.77 o 
  -3   6  17       34.24       18.68      8.45 o 
  -2   6  17       43.50       48.83     12.33 o 
  -1   6  17        1.83        2.45      7.64 o 
   0   6  17        1.60       -5.71      5.71 o 
   1   6  17        4.07       29.98     10.54 o 
   2   6  17        4.08       -1.08      8.63 o 
   3   6  17        1.42       -1.30      9.43 o 
   4   6  17       26.62       43.35     21.36 o 
  -6   7  17        0.10       -4.40     14.45 o 
  -5   7  17       14.28        2.83     13.82 o 
  -4   7  17       46.45       34.37     11.32 o 
  -3   7  17        0.04        5.00     14.61 o 
  -2   7  17       61.63       77.33     14.17 o 
  -1   7  17       37.27       34.17     10.76 o 
   0   7  17        0.04       14.90      8.10 o 
   1   7  17        0.26       -2.79      8.22 o 
   2   7  17        0.13       18.47     10.41 o 
   3   7  17       37.04       63.45     17.91 o 
   4   7  17       32.97       52.78     22.93 o 
  -6   8  17       24.23        0.63     12.25 o 
  -5   8  17       21.70       19.16     10.88 o 
  -4   8  17       18.23       11.58      9.44 o 
  -3   8  17      139.75      148.44     34.71 o 
  -2   8  17       10.34       24.98     10.77 o 
  -1   8  17        4.15       15.39     13.35 o 
   0   8  17       21.72        8.93      8.24 o 
   1   8  17       14.90       28.56     11.47 o 
   2   8  17        0.80       -2.88      9.17 o 
   3   8  17        1.48       -9.13      9.13 o 
  -5   9  17       60.79       52.78     18.22 o 
  -4   9  17       51.85       57.74     24.82 o 
  -3   9  17        2.78       -1.03     19.32 o 
  -2   9  17       10.24       14.28     10.06 o 
  -1   9  17        0.08       -6.58      8.08 o 
   0   9  17        0.79        0.85      8.27 o 
   1   9  17        5.24       11.11     10.76 o 
   2   9  17       19.90       23.56     12.22 o 
  -4  10  17        7.65       -2.20     16.02 o 
  -3  10  17        0.29       -9.32      9.32 o 
  -2  10  17        2.64        0.85     10.02 o 
  -1  10  17        0.32        9.27     12.72 o 
   0  10  17        0.18       -2.77      8.20 o 
   1  10  17        3.51       16.71     11.77 o 
  -8   0  18        4.32       -4.71     16.65 o 
  -7   0  18        5.29        4.08     14.77 o 
  -6   0  18       17.23       13.52     11.78 o 
  -5   0  18      138.37       73.20     19.16 o 
  -4   0  18        0.03       18.22     12.88 o 
  -3   0  18      140.95      125.35     22.62 o 
  -2   0  18       73.64       77.77     13.32 o 
  -1   0  18       18.76       27.65     14.14 o 
   0   0  18        0.43       17.91     12.25 o 
   3   0  18        0.28        8.48     13.51 o 
   4   0  18       50.35       36.13     18.85 o 
  -8   1  18        1.12        5.03     16.34 o 
  -7   1  18       45.09       63.77     22.31 o 
  -6   1  18       83.41       71.77     14.21 o 
  -5   1  18       54.65       52.97     16.62 o 
  -4   1  18        5.59       25.22     10.11 o 
  -3   1  18        1.31       -1.18      6.61 o 
  -2   1  18       30.75       38.38      8.78 o 
  -1   1  18       57.45       74.30     12.77 o 
   0   1  18       20.66       23.01      8.66 o 
   1   1  18        0.00       -4.71     11.00 o 
   2   1  18        0.00        9.42     12.25 o 
   3   1  18        2.52       -7.23      9.11 o 
   4   1  18        3.43      -13.51     13.51 o 
   5   1  18        0.56      -14.14     14.14 o 
  -8   2  18        0.82       11.62     17.59 o 
  -7   2  18        9.33       18.92     10.29 o 
  -6   2  18       12.29       10.37     14.14 o 
  -5   2  18        0.91       -7.54      9.74 o 
  -4   2  18        0.19       -3.77      6.66 o 
  -3   2  18        0.49       -5.86      5.86 o 
  -2   2  18       50.23       43.15     10.89 o 
  -1   2  18       28.00       29.21      9.73 o 
   0   2  18        0.97        9.62     13.19 o 
   1   2  18        0.85       17.87      8.36 o 
   2   2  18        7.17       29.53     16.02 o 
   3   2  18       39.02       33.30     16.96 o 
   4   2  18       17.61       19.48     15.71 o 
   5   2  18        2.87        6.60     17.91 o 
  -7   3  18        9.03       24.19     16.34 o 
  -6   3  18       11.57        7.85     16.02 o 
  -5   3  18        3.86        3.46     13.19 o 
  -4   3  18       68.10       66.29     19.48 o 
  -3   3  18        4.38        6.60     12.57 o 
  -2   3  18       19.01       16.86      9.74 o 
  -1   3  18        3.53        9.55      5.63 o 
   0   3  18       32.50       25.67      7.49 o 
   1   3  18       10.83       13.90      9.39 o 
   2   3  18        0.33       -2.60      8.31 o 
   3   3  18       24.33       23.56     15.39 o 
   4   3  18       19.26      -12.25     12.88 o 
   5   3  18        2.49       -4.40     17.91 o 
  -7   4  18        7.12       16.96     17.28 o 
  -6   4  18        5.83        8.48     16.02 o 
  -5   4  18        0.61      -10.37     14.14 o 
  -4   4  18        7.68       -8.48     12.88 o 
  -3   4  18        3.38        7.85     13.82 o 
  -2   4  18        3.76        3.31      7.69 o 
  -1   4  18        1.73        0.35      7.74 o 
   0   4  18        4.63        7.14      7.38 o 
   1   4  18        2.51        4.71      8.66 o 
   2   4  18        6.00       -4.37      8.76 o 
   3   4  18       18.70       19.48     16.34 o 
   4   4  18        5.89      -12.25     13.19 o 
  -6   5  18        1.34        5.34     16.34 o 
  -5   5  18        8.66       12.57     16.96 o 
  -4   5  18        0.78      -11.31     11.31 o 
  -3   5  18        2.82        2.72      8.00 o 
  -2   5  18        2.83        1.56      8.01 o 
  -1   5  18        0.56        2.86     11.62 o 
   0   5  18       10.74       -4.73      7.91 o 
   1   5  18       13.68        8.56      9.71 o 
   2   5  18       19.51        9.59      9.97 o 
   3   5  18       22.02      -13.82     13.82 o 
  -6   6  18        0.05       -9.42     16.02 o 
  -5   6  18        2.03      -12.88     13.19 o 
  -4   6  18        5.34       17.84     10.10 o 
  -3   6  18       17.48        5.89      9.37 o 
  -2   6  18        0.80        3.13     12.57 o 
  -1   6  18       34.16       38.30     11.88 o 
   0   6  18        0.68        5.33      9.99 o 
   1   6  18        7.56       17.57     11.45 o 
   2   6  18        3.38        5.12     10.57 o 
   3   6  18        4.22        1.84     11.25 o 
  -5   7  18       22.72       21.56     10.69 o 
  -4   7  18        1.32       -2.71      8.28 o 
  -3   7  18        9.40       22.13     10.72 o 
  -2   7  18        7.04        4.21      9.64 o 
  -1   7  18        4.91        2.52      9.88 o 
   0   7  18       18.29       17.65     11.43 o 
   1   7  18       23.92       11.67     14.77 o 
   2   7  18        8.54       17.01     11.90 o 
   3   7  18       11.31       22.93     17.91 o 
  -5   8  18       17.67        0.00     13.19 o 
  -4   8  18       49.93       31.42     16.02 o 
  -3   8  18       18.81        1.43      9.04 o 
  -2   8  18        1.10        2.02      9.99 o 
  -1   8  18        0.01       18.44     11.76 o 
   0   8  18       22.82       29.75     17.28 o 
   1   8  18       10.40       30.44     16.34 o 
   2   8  18        2.28       -6.60     14.77 o 
  -3   9  18       15.03       21.05     17.59 o 
  -2   9  18        2.08        2.83     16.34 o 
  -1   9  18       21.51       21.36     18.54 o 
   0   9  18        8.83       27.96     17.59 o 
  -7   1  19        4.32       -5.34     17.59 o 
  -6   1  19        8.37       -0.31     16.65 o 
  -5   1  19        7.93       14.10      8.30 o 
  -4   1  19        0.09       -0.17      9.22 o 
  -3   1  19        1.74       -8.18      8.18 o 
  -2   1  19       11.66        8.60      8.75 o 
   0   1  19        0.86       11.00     11.94 o 
   1   1  19        0.01        1.26     13.19 o 
   2   1  19        4.98        2.51     13.82 o 
   3   1  19        0.05       -7.85     15.39 o 
  -6   2  19        1.72        8.48     17.59 o 
  -5   2  19        0.13      -13.51     15.39 o 
  -4   2  19        0.06        6.91     14.14 o 
  -3   2  19        6.43       -2.63     15.08 o 
  -2   2  19        2.48       19.79     15.08 o 
  -1   2  19        5.02       -0.63      9.42 o 
   0   2  19       15.09       27.35     10.06 o 
   1   2  19        2.41       18.49     15.39 o 
   2   2  19        4.15       -7.54     12.25 o 
   3   2  19       13.70        5.03     14.77 o 
  -6   3  19        5.83       11.94     17.59 o 
  -5   3  19        0.24       22.62     18.22 o 
  -4   3  19        2.22        2.20     15.71 o 
  -3   3  19        3.34       -0.01      8.65 o 
  -2   3  19        7.70        1.57     14.77 o 
  -1   3  19       18.82       43.89     11.65 o 
   0   3  19        4.47       11.03      9.58 o 
   1   3  19       20.37        4.95      8.23 o 
   2   3  19       10.87       -0.94     14.77 o 
  -6   4  19        3.87        2.20     18.22 o 
  -5   4  19        3.94        9.42     16.34 o 
  -4   4  19        0.15       -1.26     16.34 o 
  -3   4  19        5.20        3.77     15.08 o 
  -2   4  19        0.70       10.21      8.61 o 
  -1   4  19        7.63        5.61      7.14 o 
   0   4  19        1.37        9.44      8.88 o 
   1   4  19       22.96       17.99     11.09 o 
   2   4  19       76.78       80.23     17.28 o 
  -5   5  19        3.30       13.19     18.54 o 
  -4   5  19       14.73       17.59     17.28 o 
  -3   5  19       28.03       56.16     13.43 o 
  -2   5  19        5.27       12.86      9.82 o 
  -1   5  19        0.03        3.56      7.68 o 
   0   5  19        3.00       15.44      9.99 o 
   1   5  19       22.18       14.03     11.49 o 
   2   5  19        0.43       -5.34     14.45 o 
  -4   6  19        4.18       17.28     15.71 o 
  -3   6  19        0.83       -1.56      8.94 o 
  -2   6  19       11.09        9.93     15.24 o 
  -1   6  19       16.05       19.35      8.90 o 
   0   6  19        0.13       11.14     10.55 o 
   1   6  19        6.82       18.54     16.02 o 
  -4   7  19       43.11       41.78     17.28 o 
  -3   7  19       31.15       49.64     18.54 o 
  -2   7  19        0.10       -9.74      9.74 o 
  -1   7  19        3.72        9.42     16.34 o 
   0   7  19        1.09      -11.62     11.62 o 
  -5   0  20       37.20       75.08     25.45 o 
  -4   0  20        2.90       -5.97     13.82 o 
  -3   0  20       14.77        5.03     17.28 o 
   2   0  20        1.53      -14.77     15.39 o 
  -5   1  20        1.36       -1.57     17.28 o 
  -4   1  20        4.64        6.99     14.45 o 
  -3   1  20       69.18       66.46     16.40 o 
   0   1  20        0.16       13.51     13.51 o 
   2   1  20       11.43        5.03     17.91 o 
  -5   2  20        6.44        2.51     18.54 o 
  -4   2  20        2.16        3.14     16.65 o 
  -3   2  20        0.25       -2.83     16.34 o 
  -2   2  20        5.46        2.51     15.39 o 
  -1   2  20       30.85       67.23     20.42 o 
   0   2  20        2.91        9.10     10.19 o 
   1   2  20        2.89        7.23     16.34 o 
   2   2  20        0.24      -10.68     15.71 o 
  -4   3  20        0.04        5.03     17.91 o 
  -3   3  20        2.83      -13.82     13.82 o 
  -2   3  20       16.81       15.08     11.33 o 
  -1   3  20       11.13       12.49     10.42 o 
   0   3  20        0.04        0.77      8.72 o 
   1   3  20        2.60       22.93     14.45 o 
  -3   4  20        1.72      -12.57     16.65 o 
  -2   4  20        0.75        4.11      9.99 o 
  -1   4  20        0.71        6.48      9.48 o 
   0   4  20       17.43       35.81     17.91 o 
  -3   5  20        0.06        3.14     12.88 o 
  -2   5  20        0.06       12.25     14.45 o 
  -1   5  20        0.37        2.51     13.82 o 
                                                 
